# Supplementary material for: Characterization of variations within the rumen metaproteome of Holstein dairy cattle relative to morning feed offering
Source: Sci Rep. 2020 Feb 21;10:3179. doi: 10.1038/s41598-020-59974-5 (PMC7035244; doi:10.1038/s41598-020-59974-5)
Supplement: Supplementary file 1 — Supplementary dataset 1-4. [file 41598_2020_59974_MOESM1_ESM.xlsx]

## Sheet: Title Page
TITLE PAGE
Manuscript Title: Characterization of variations within the rumen metaproteome of Holstein dairy cattle relative to morning feed offering
Authors: Mallory C. Honan and Sabrina L. Greenwood

## Sheet: Supplementary Table 1 S1
Supplementary Table S1. List of analyzed proteins and species within which they were identified.
Description	Protein	Species
(1->4)-alpha-D-glucan synthase (ADP-glucose)	A0A1H4CDG0	Prevotella ruminicola
1,4-alpha-glucan branching enzyme	A0A1H4F518	Prevotella ruminicola
10 kDa chaperonin	A0A1H4EHK0	Prevotella ruminicola
2,3-bisphosphoglycerate-dependent phosphoglycerate mutase	C3X5K6	Oxalobacter formigenes
2,3-bisphosphoglycerate-independent phosphoglycerate mutase	A0A1I0N6P6	Prevotella aff. ruminicola
2-dehydro-3-deoxygluconokinase	A0A1H5VUK2	Prevotella ruminicola
	A0A1T4N496	Eubacterium ruminantium
2-deoxy-D-gluconate 3-dehydrogenase KduD	A0A1D9P047	Butyrivibrio hungatei
2-keto-3-deoxy-phosphogluconate aldolase	A0A1I0M1P5	Prevotella aff. ruminicola
2-ketoisovalerate ferredoxin reductase	W7UX66	Ruminococcus flavefaciens
2-oxoglutarate ferredoxin oxidoreductase subunit alpha	A0A1M6TH40	Prevotella ruminicola
2-oxoglutarate ferredoxin oxidoreductase subunit beta	A0A1H5WCZ7	Prevotella ruminicola
	A0A1M6THX0	Prevotella ruminicola
2-oxoglutarate ferredoxin oxidoreductase subunit gamma	A0A1H5WDU0	Prevotella ruminicola
2-oxoglutarate oxidoreductase	W7UDR0	Ruminococcus flavefaciens
30S ribosomal protein S1	A0A1I0MAA6	Prevotella aff. ruminicola
	A0A1M6YWF7	Prevotella ruminicola
30S ribosomal protein S10	I5AVU4	[Eubacterium] cellulosolvens
30S ribosomal protein S11	A0A1G5ICF5	Ruminococcus bromii
	A0A1I0P5X6	Prevotella aff. ruminicola
	I5AVX2	[Eubacterium] cellulosolvens
	W7UWG9	Ruminococcus flavefaciens
30S ribosomal protein S12	A0A011UYT2	Ruminococcus albus
	A0A0L6JTS0	Pseudobacteroides cellulosolvens
	A0A1D9NZA4	Butyrivibrio hungatei
30S ribosomal protein S13	A0A1M6U9E5	Prevotella ruminicola
	A0A1T4NJP3	Eubacterium ruminantium
	I5AVX1	[Eubacterium] cellulosolvens
30S ribosomal protein S14	A0A1H5WWJ0	Prevotella ruminicola
30S ribosomal protein S16	A0A011V1V5	Ruminococcus albus
	A0A1G5F6V0	Ruminococcus bromii
	A0A1M6X634	Prevotella ruminicola
30S ribosomal protein S19	A0A011VVB7	Ruminococcus albus
	G0VNH2	Megasphaera elsdenii
30S ribosomal protein S2	A0A1G5AXA6	Ruminococcus bromii
	A0A1I0NI44	Prevotella aff. ruminicola
	W7UEH9	Ruminococcus flavefaciens
30S ribosomal protein S21	A0A0L6JR39	Pseudobacteroides cellulosolvens
	A0A1D9P0Q4	Butyrivibrio hungatei
	A0A1H7GEC0	Pseudobutyrivibrio ruminis
30S ribosomal protein S3	A0A1G5IDN6	Ruminococcus bromii
	A0A1H7KPL8	Pseudobutyrivibrio ruminis
	A0A1I0P8Q7	Prevotella aff. ruminicola
	A0A1T4NKM7	Eubacterium ruminantium
	C9RR28	Fibrobacter succinogenes
30S ribosomal protein S4	A0A1D9P3I8	Butyrivibrio hungatei
	A0A1H5WYK1	Prevotella ruminicola
	C3X6J5	Oxalobacter formigenes
30S ribosomal protein S5	A0A1D9P3D5	Butyrivibrio hungatei
	A0A1H7KQR1	Pseudobutyrivibrio ruminis
	A0A1I0P683	Prevotella aff. ruminicola
	A0A1M6U920	Prevotella ruminicola
	D9SBC0	Fibrobacter succinogenes
	G0VNI5	Megasphaera elsdenii
	H7ENC7	Treponema saccharophilum
	W7UV60	Ruminococcus flavefaciens
30S ribosomal protein S7	A0A1D9NZJ6	Butyrivibrio hungatei
	A0A1G5H9E0	Ruminococcus bromii
	A0A1H5WW23	Prevotella ruminicola
30S ribosomal protein S8	A0A1G5ID37	Ruminococcus bromii
	A0A1H5WWB4	Prevotella ruminicola
30S ribosomal protein S9	A0A1D9P3Z2	Butyrivibrio hungatei
	A0A1G5BWW0	Ruminococcus bromii
	A0A1H5TH02	Prevotella ruminicola
	A0A1H7L6X0	Pseudobutyrivibrio ruminis
	A0A1M7KY69	Prevotella ruminicola
3-hydroxyacyl-CoA dehydrogenase	A0A1D9P3R0	Butyrivibrio hungatei
4-alpha-glucanotransferase	A0A1H3XGP8	Prevotella ruminicola
4-hydroxy-3-methylbut-2-enyl diphosphate reductase	A0A1G5FGU6	Ruminococcus bromii
50S ribosomal protein L1	A0A1D9NZQ3	Butyrivibrio hungatei
	A0A1H4EAK7	Prevotella ruminicola
	A0A1H7JCB2	Pseudobutyrivibrio ruminis
	A0A2N0UY09	Ruminococcus bromii
50S ribosomal protein L10	A0A1G5GN68	Ruminococcus bromii
	A0A2G3DS98	Pseudobutyrivibrio ruminis
50S ribosomal protein L11	A0A1H5WV30	Prevotella ruminicola
	H7ENF3	Treponema saccharophilum
50S ribosomal protein L13	A0A1G5BWS0	Ruminococcus bromii
	A0A1I0NI82	Prevotella aff. ruminicola
50S ribosomal protein L14	A0A011V177	Ruminococcus albus
	A0A1I0P6K5	Prevotella aff. ruminicola
	Q7M8E3	Wolinella succinogenes
	W7UV65	Ruminococcus flavefaciens
50S ribosomal protein L15	A0A1G5IE59	Ruminococcus bromii
	A0A1H4E988	Prevotella ruminicola
	A0A1H7KNP8	Pseudobutyrivibrio ruminis
	A0A1I0P656	Prevotella aff. ruminicola
	C3X6J0	Oxalobacter formigenes
	W7UMC4	Ruminococcus flavefaciens
50S ribosomal protein L16	A0A011UF00	Ruminococcus albus
	A0A0L6JNB1	Pseudobacteroides cellulosolvens
	A0A1H5WVW4	Prevotella ruminicola
	A0A1I0P6T5	Prevotella aff. ruminicola
	A0A1T4NL93	Eubacterium ruminantium
	D5EUS6	Prevotella ruminicola
50S ribosomal protein L17	A0A1H5WXC2	Prevotella ruminicola
50S ribosomal protein L18	I5AVW1	[Eubacterium] cellulosolvens
50S ribosomal protein L19	A0A011UI62	Ruminococcus albus
	A0A1G5B4D1	Ruminococcus bromii
	A0A1I0NYP9	Prevotella aff. ruminicola
	D5EUA2	Prevotella ruminicola
50S ribosomal protein L2	A0A0L6JN93	Pseudobacteroides cellulosolvens
	A0A1G5IDR9	Ruminococcus bromii
	A0A1H5WWC1	Prevotella ruminicola
	A0A1H7KPP7	Pseudobutyrivibrio ruminis
	G0VNH1	Megasphaera elsdenii
	I5AVU8	[Eubacterium] cellulosolvens
50S ribosomal protein L20	W7UGP4	Ruminococcus flavefaciens
50S ribosomal protein L21	A0A1H7FPT3	Pseudobutyrivibrio ruminis
	A0A1I0LZ55	Prevotella aff. ruminicola
50S ribosomal protein L22	A0A1H7KRN7	Pseudobutyrivibrio ruminis
	A0A1M6U8F7	Prevotella ruminicola
50S ribosomal protein L23	A0A1G5IG00	Ruminococcus bromii
50S ribosomal protein L24	A0A1H5WX24	Prevotella ruminicola
50S ribosomal protein L25	A0A1I0PM90	Prevotella aff. ruminicola
	A0A1M7K2L3	Prevotella ruminicola
50S ribosomal protein L27	A0A1T4M509	Eubacterium ruminantium
50S ribosomal protein L3	A0A011V166	Ruminococcus albus
	A0A1H7KQ24	Pseudobutyrivibrio ruminis
	A0A1I0P7E5	Prevotella aff. ruminicola
	A0A1M6U8A1	Prevotella ruminicola
	I5AVU5	[Eubacterium] cellulosolvens
50S ribosomal protein L31 type B	A0A1I0PQF4	Prevotella aff. ruminicola
50S ribosomal protein L33	I5ATH8	[Eubacterium] cellulosolvens
50S ribosomal protein L35	A0A1I0PWE9	Prevotella aff. ruminicola
50S ribosomal protein L4	A0A1D9P3B7	Butyrivibrio hungatei
	A0A1G5IE48	Ruminococcus bromii
	A0A1H4E9R3	Prevotella ruminicola
	W7UWN5	Ruminococcus flavefaciens
50S ribosomal protein L5	A0A1G5ID80	Ruminococcus bromii
	A0A1H5WW70	Prevotella ruminicola
	A0A1H7KPU0	Pseudobutyrivibrio ruminis
	I5AVV7	[Eubacterium] cellulosolvens
	W7UMC8	Ruminococcus flavefaciens
50S ribosomal protein L6	A0A011V181	Ruminococcus albus
	A0A1M6U8P3	Prevotella ruminicola
50S ribosomal protein L7/L12	A0A1D9NZ87	Butyrivibrio hungatei
	A0A1G5GNB7	Ruminococcus bromii
	A0A1H5WVE5	Prevotella ruminicola
	A0A2G3DRY4	Pseudobutyrivibrio ruminis
	A0A2N0UXY0	Ruminococcus bromii
	H7ENF0	Treponema saccharophilum
	I5ATH2	[Eubacterium] cellulosolvens
	W7UH98	Ruminococcus flavefaciens
5-aminoimidazole-4-carboxamide ribonucleotide transformylase	A0A2G3DVR3	Pseudobutyrivibrio ruminis
60 kDa chaperonin	A0A011VWT5	Ruminococcus albus
	A0A0E3SKP3	Methanosarcina barkeri
	A0A1G5FJB3	Ruminococcus bromii
	A0A1H7IHY6	Pseudobutyrivibrio ruminis
	A0A413QDL5	Ruminococcus bromii
	D5EWS5	Prevotella ruminicola
	G0VPW5	Megasphaera elsdenii
	W7UBJ0	Ruminococcus flavefaciens
6-phosphogluconate dehydrogenase, decarboxylating	G2SPQ0	Lactobacillus ruminis
8-amino-7-oxononanoate synthase	A0A1H4DI92	Prevotella ruminicola
ABC transporter substrate-binding protein	A0A011WR91	Ruminococcus albus
ABC-2 type transport system ATP-binding protein	A0A1M7S400	Butyrivibrio hungatei
ABC-type glycerol-3-phosphate transport system, substrate-binding protein	A0A1G5FSN3	Butyrivibrio hungatei
	A0A1H9JMR0	Treponema bryantii
ABC-type sugar transport system, periplasmic component	I5AUR0	[Eubacterium] cellulosolvens
Acetate kinase	A0A1I0QKC3	Prevotella aff. ruminicola
Acetyl-CoA C-acetyltransferase	A0A1G5FRI8	Butyrivibrio hungatei
	A0A1T4JZB9	Eubacterium ruminantium
Acetyl-CoA carboxylase, carboxyltransferase component	A0A1M6XE37	Prevotella ruminicola
Aconitase protein	G0VMF1	Megasphaera elsdenii
Aconitate hydratase	A0A1D9P510	Butyrivibrio hungatei
Acyl carrier protein	D5EX68	Prevotella ruminicola
Acyl-CoA dehydrogenase	A0A1D9P3R9	Butyrivibrio hungatei
	A0A1M6X158	Prevotella ruminicola
	A0A1T4JZ88	Eubacterium ruminantium
	G0VLZ7	Megasphaera elsdenii
	I5AR57	[Eubacterium] cellulosolvens
Adenosylhomocysteinase	C3X5Q1	Oxalobacter formigenes
Adenylate kinase	A0A1G5IDA0	Ruminococcus bromii
Adenylosuccinate lyase	A0A011WMX7	Ruminococcus albus
	A0A1D9P3E8	Butyrivibrio hungatei
AICAR transformylase/IMP cyclohydrolase PurH	I5AW15	[Eubacterium] cellulosolvens
Alanine--tRNA ligase	A0A1M6YI81	Prevotella ruminicola
Aldehyde dehydrogenase	A0A0E3SJC1	Methanosarcina barkeri
Aldehyde-alcohol dehydrogenase	H7EPH6	Treponema saccharophilum
Alpha-1,4 glucan phosphorylase	A0A011UJJ6	Ruminococcus albus
	A0A1G5C1G0	Ruminococcus bromii
	A0A1T4PZL0	Eubacterium ruminantium
	A0A2N0UIR2	Ruminococcus bromii
Alpha-amylase	A0A1H4CD71	Prevotella ruminicola
	A0A2N0UQX7	Ruminococcus bromii
Alpha-L-arabinofuranosidase	A0A1H5S5A8	Prevotella ruminicola
Aminotransferase	A0A1H6JFS9	Prevotella ruminicola
Arabinogalactan oligomer / maltooligosaccharide transport system substrate-binding protein	A0A1G5F1R2	Ruminococcus bromii
	A0A1M7RRF4	Butyrivibrio hungatei
AraC-type DNA-binding protein	A0A1H4AU91	Prevotella ruminicola
Argininosuccinate synthase	I5ASZ4	[Eubacterium] cellulosolvens
Asparagine--tRNA ligase	A0A1H7F000	Pseudobutyrivibrio ruminis
	A0A1H9CBX1	Treponema bryantii
Aspartate-semialdehyde dehydrogenase	A0A1I0PHD3	Prevotella aff. ruminicola
	A0A1T4MGX1	Eubacterium ruminantium
Aspartokinase	A0A1G5EJK0	Ruminococcus bromii
	A0A1H5U5W2	Prevotella ruminicola
ATP synthase subunit alpha	A0A0L6JS27	Pseudobacteroides cellulosolvens
	A0A1G5E4N8	Butyrivibrio hungatei
	A0A1H3ZUC0	Prevotella ruminicola
	A0A1H5U2H8	Prevotella ruminicola
	Q7MA20	Wolinella succinogenes
ATP synthase subunit beta	A0A1H5U2M6	Prevotella ruminicola
	A0A1H7EYZ8	Pseudobutyrivibrio ruminis
	A0A1T4LDC1	Eubacterium ruminantium
ATP synthase subunit c	A0A1H5U2F6	Prevotella ruminicola
ATPase component of ABC-type sugar transporter	I5AUV7	[Eubacterium] cellulosolvens
ATP-dependent 6-phosphofructokinase	I5AVJ5	[Eubacterium] cellulosolvens
ATP-dependent Clp protease ATP-binding subunit ClpC	A0A1T4NUW9	Eubacterium ruminantium
	G0VQ47	Megasphaera elsdenii
ATP-dependent Clp protease ATP-binding subunit ClpX	A0A412DYQ9	Ruminococcus bromii
ATP-dependent DNA helicase RecG	A0A1G5AYB7	Butyrivibrio hungatei
ATP-dependent zinc metalloprotease FtsH	H7EMZ4	Treponema saccharophilum
Band_7_1 domain-containing protein	G0VRR0	Megasphaera elsdenii
Benzoyl-CoA reductase/2-hydroxyglutaryl-CoA dehydratase subunit, BcrC/BadD/HgdB	A0A1H7LBE7	Pseudobutyrivibrio ruminis
Biopolymer transport protein ExbD/TolR	A0A1H5V426	Prevotella ruminicola
	A0A1H5V5C0	Prevotella ruminicola
Biotin carboxyl carrier protein	A0A1D9P1E6	Butyrivibrio hungatei
Bleomycin hydrolase	A0A1M6WPQ8	Prevotella ruminicola
Branched-chain amino acid aminotransferase	A0A1H4EPE5	Prevotella ruminicola
	A0A1I0NSD6	Prevotella aff. ruminicola
Branched-chain-amino-acid aminotransferase	A0A2N0UMX2	Ruminococcus bromii
Carbamoyl-phosphate synthase (glutamine-hydrolyzing)	A0A1I0M300	Prevotella aff. ruminicola
	D5ERV7	Prevotella ruminicola
Carbamoyl-phosphate synthase large chain	W7V1G0	Ruminococcus flavefaciens
Carbohydrate ABC transporter ATP-binding protein, CUT1 family	A0A1T4L550	Eubacterium ruminantium
Carbohydrate diacid regulator	A0A1G5GZW5	Ruminococcus bromii
Carboxypeptidase regulatory-like domain-containing protein	A0A1H6LAW0	Prevotella ruminicola
Cell division protein FtsH	A0A0E3SMD8	Methanosarcina barkeri
	A0A0E3SNQ6	Methanosarcina barkeri
Cell division protein FtsZ	A0A1G5FCR7	Ruminococcus bromii
	D5EVT7	Prevotella ruminicola
Cell shape-determining protein MreB	A0A1H5S4M4	Prevotella ruminicola
Cellobiose phosphorylase	A0A1G5FSQ9	Butyrivibrio hungatei
	A0A1H7JBT8	Pseudobutyrivibrio ruminis
	A0A2G3DSR7	Pseudobutyrivibrio ruminis
Chaperone protein ClpB	A0A1M6R0H7	Prevotella ruminicola
	A0A2G3DYH2	Pseudobutyrivibrio ruminis
	C3X252	Oxalobacter formigenes
Chaperone protein DnaJ	A0A1D9P4P7	Butyrivibrio hungatei
Chaperone protein DnaK	A0A0L6JLZ7	Pseudobacteroides cellulosolvens
	A0A1D9P4L8	Butyrivibrio hungatei
	A0A1G5HRM5	Ruminococcus bromii
	A0A1H5V591	Prevotella ruminicola
	A0A1T4LR46	Eubacterium ruminantium
	A0A2G3DVE0	Pseudobutyrivibrio ruminis
	A0A2N0ULI1	Ruminococcus bromii
	D8DYF6	Prevotella bryantii
	G0VQE6	Megasphaera elsdenii
	W7UMY7	Ruminococcus flavefaciens
Chaperone protein HtpG	G0VLS1	Megasphaera elsdenii
CoA-substrate-specific enzyme activase, putative	A0A1H7LD12	Pseudobutyrivibrio ruminis
Cobalamin biosynthesis protein CobW	A0A1D9P3X0	Butyrivibrio hungatei
Cold shock protein	I5ASJ1	[Eubacterium] cellulosolvens
CRISPR-associated endonuclease Cas9	A0A255SLK8	Prevotella bryantii
Cyclic nucleotide-binding domain-containing protein	A0A1I0QAC2	Prevotella aff. ruminicola
Cysteine synthase	D5EY74	Prevotella ruminicola
	H7ELT1	Treponema saccharophilum
	W7UUA7	Ruminococcus flavefaciens
Dihydroxy-acid dehydratase	A0A1H4A4P2	Prevotella ruminicola
DNA gyrase subunit A	A0A1I0M5B4	Prevotella aff. ruminicola
DNA helicase	A0A1H7JDZ2	Pseudobutyrivibrio ruminis
DNA-binding protein	A0A1D9P2Q2	Butyrivibrio hungatei
DNA-binding protein HU	C9RNK1	Fibrobacter succinogenes
DNA-binding protein HU-beta	A0A1H5SVE6	Prevotella ruminicola
DNA-directed RNA polymerase subunit alpha	A0A011WQD4	Ruminococcus albus
	A0A0L6JN72	Pseudobacteroides cellulosolvens
	A0A1H5WYJ2	Prevotella ruminicola
	A0A1T4NIV2	Eubacterium ruminantium
	W7UFQ9	Ruminococcus flavefaciens
DNA-directed RNA polymerase subunit beta	A0A1H9JYJ0	Prevotella bryantii
	A0A1M6U7D2	Prevotella ruminicola
	A0A1D9NZJ0	Butyrivibrio hungatei
	A0A1G5G944	Ruminococcus bromii
	A0A1H5WV34	Prevotella ruminicola
	A0A1H7JBZ2	Pseudobutyrivibrio ruminis
	G2SQV6	Lactobacillus ruminis
Dockerin domain-containing protein	W7UQ35	Ruminococcus flavefaciens
dTDP-glucose 4,6-dehydratase	A0A1H4ENW7	Prevotella ruminicola
DUF4301 domain-containing protein	A0A1H3ZTM3	Prevotella ruminicola
DUF853 domain-containing protein	D5EUC3	Prevotella ruminicola
ElaA protein	A0A1M7GKC7	Prevotella ruminicola
Electron transfer flavoprotein alpha subunit apoprotein	A0A1G5FQW5	Butyrivibrio hungatei
	A0A1H7HSF7	Pseudobutyrivibrio ruminis
	A0A1T4JZ74	Eubacterium ruminantium
Electron transfer flavoprotein beta subunit	A0A1M6X0P3	Prevotella ruminicola
Electron transfer flavoprotein beta subunit EtfB	A0A1D9P506	Butyrivibrio hungatei
Elongation factor G	A0A1H4D5D8	Prevotella ruminicola
	A0A1H4E9E2	Prevotella ruminicola
	A0A1H5WM35	Prevotella ruminicola
	A0A1H7FUZ2	Pseudobutyrivibrio ruminis
	A0A1H9JZ01	Prevotella bryantii
	A0A1I0P6R3	Prevotella aff. ruminicola
	A0A1I0PW57	Prevotella aff. ruminicola
	A0A2N0UJ77	Ruminococcus bromii
	I5AT54	[Eubacterium] cellulosolvens
	W7UPR0	Ruminococcus flavefaciens
Elongation factor P	A0A1G5B650	Ruminococcus bromii
	A0A1I0QJC9	Prevotella aff. ruminicola
Elongation factor Ts	A0A1I0NI41	Prevotella aff. ruminicola
	A0A1T4MF54	Eubacterium ruminantium
Elongation factor Tu	A0A1D9NZF3	Butyrivibrio hungatei
	A0A1G5H9J7	Ruminococcus bromii
	A0A1H5WV20	Prevotella ruminicola
	A0A1H7JCC9	Pseudobutyrivibrio ruminis
	A0A1H9CJI2	Treponema bryantii
	A0A1H9JXP7	Prevotella bryantii
	A0A1T4PHQ9	Eubacterium ruminantium
	A0A412LBR6	Ruminococcus bromii
	C3X764	Oxalobacter formigenes
	D5EUX5	Prevotella ruminicola
	G0VND3	Megasphaera elsdenii
	H7ENE5	Treponema saccharophilum
	I5AT53	[Eubacterium] cellulosolvens
	P42475	Fibrobacter succinogenes
	W7UFF4	Ruminococcus flavefaciens
Enolase	A0A011VXI1	Ruminococcus albus
	A0A1H4A1W5	Prevotella ruminicola
	G0VM74	Megasphaera elsdenii
	I5AQF9	[Eubacterium] cellulosolvens
Enoyl-CoA hydratase/carnithine racemase	I5AR59	[Eubacterium] cellulosolvens
Ferredoxin-NADP(+) reductase subunit alpha	W7UX42	Ruminococcus flavefaciens
FeS cluster assembly scaffold protein NifU	A0A1D9P1Q9	Butyrivibrio hungatei
Flagellar filament outer layer protein Flaa	A0A1H9AGZ2	Treponema bryantii
	H7EP63	Treponema saccharophilum
Flagellar secretion chaperone FliS	A0A1H9ERU0	Treponema bryantii
Flagellin	A0A1D9NZE5	Butyrivibrio hungatei
	A0A1H7L9J3	Pseudobutyrivibrio ruminis
	A0A1H9IAR9	Treponema bryantii
	H7ENV1	Treponema saccharophilum
Flavodoxin	A0A1H3XS25	Prevotella ruminicola
Formate acetyltransferase 1	I5AUB9	[Eubacterium] cellulosolvens
Formate C-acetyltransferase	A0A1H7EW15	Pseudobutyrivibrio ruminis
	D8E078	Prevotella bryantii
Formate--tetrahydrofolate ligase	G0VS15	Megasphaera elsdenii
Fructose-1	G0VS32	Megasphaera elsdenii
Fructose-1,6-bisphosphate aldolase	A0A1D9P5G1	Butyrivibrio hungatei
Fructose-bisphosphate aldolase	A0A011W108	Ruminococcus albus
	A0A1M6VCT7	Prevotella ruminicola
Fructose-bisphosphate aldolase, class II	A0A1G5IG65	Ruminococcus bromii
	C9RP04	Fibrobacter succinogenes
Fucose isomerase	A0A2G3E7D0	Pseudobutyrivibrio ruminis
Fumarate hydratase class I	A0A1H5VAJ1	Prevotella ruminicola
Galactokinase	D5EX32	Prevotella ruminicola
GGGtGRT protein	A0A011WUN5	Ruminococcus albus
	A0A1H7G1G5	Pseudobutyrivibrio ruminis
	A0A1H9I1I4	Treponema bryantii
	A0A1T4L946	Eubacterium ruminantium
	D5EYJ8	Prevotella ruminicola
Glucose-1-phosphate adenylyltransferase	A0A1G5G8B7	Ruminococcus bromii
Glucose-1-phosphate thymidylyltransferase	A0A1M7FJW8	Prevotella ruminicola
Glucose-6-phosphate isomerase	A0A1G5D6Q5	Ruminococcus bromii
	A0A1I0PL24	Prevotella aff. ruminicola
	A0A1M7FH92	Prevotella ruminicola
	C9RQH1	Fibrobacter succinogenes
	H7ELR2	Treponema saccharophilum
Glutamate dehydrogenase	A0A011UG76	Ruminococcus albus
	A0A011VXT9	Ruminococcus albus
	A0A1D9P306	Butyrivibrio hungatei
	A0A1G5F276	Butyrivibrio hungatei
	A0A1G5GUI7	Ruminococcus bromii
	A0A1H7ITM8	Pseudobutyrivibrio ruminis
	A0A1H9E6W0	Treponema bryantii
	A0A1I0P5C6	Prevotella aff. ruminicola
	A0A1M6YX51	Prevotella ruminicola
	A0A1T4NZG1	Eubacterium ruminantium
	C9RNS6	Fibrobacter succinogenes
	G0VS03	Megasphaera elsdenii
	G2SRL5	Lactobacillus ruminis
	I5ATV2	[Eubacterium] cellulosolvens
	W7V3C2	Ruminococcus flavefaciens
Glutamate synthase (NADPH/NADH) small chain	A0A1H4AZU6	Prevotella ruminicola
Glutamate synthase, NADH/NADPH, small subunit	D5EUD4	Prevotella ruminicola
Glutamine synthetase	A0A1H5TIW0	Prevotella ruminicola
	A0A1H9JBV9	Treponema bryantii
	A0A1I0QHP4	Prevotella aff. ruminicola
Glutamine--tRNA ligase	A0A1G5GPG8	Ruminococcus bromii
Glyceraldehyde-3-phosphate dehydrogenase	A0A011V4S8	Ruminococcus albus
	A0A1D9P3Y6	Butyrivibrio hungatei
	A0A1G5DIH3	Butyrivibrio hungatei
	A0A1G5G911	Ruminococcus bromii
	A0A1H5ULG9	Prevotella ruminicola
	A0A1H7IWW0	Pseudobutyrivibrio ruminis
	A0A1H9FDW5	Treponema bryantii
	A0A1T4MD15	Eubacterium ruminantium
	A0A414E3J8	Ruminococcus bromii
	C9RJ72	Fibrobacter succinogenes
	D5ETL5	Prevotella ruminicola
	G0VNR2	Megasphaera elsdenii
	I5AS92	[Eubacterium] cellulosolvens
	W7ULJ1	Ruminococcus flavefaciens
Glycerol kinase	A0A1G5ADV4	Butyrivibrio hungatei
Glycine--tRNA ligase	A0A1H3X475	Prevotella ruminicola
Glycogen debranching enzyme, putative	A0A1I0ML54	Prevotella aff. ruminicola
Glycogen synthase	A0A1D9P124	Butyrivibrio hungatei
Glycosidase	A0A1H9AYU2	Prevotella bryantii
Glycosyl transferase	A0A011V1F0	Ruminococcus albus
Glycosyl-hydrolase 97 C-terminal, oligomerisation	A0A1M6RL48	Prevotella ruminicola
Group II intron reverse transcriptase/maturase	A0A2G3DWI2	Pseudobutyrivibrio ruminis
GSCFA domain-containing protein	D9SAD6	Fibrobacter succinogenes
GTP-binding protein TypA	A0A0L6JGQ2	Pseudobacteroides cellulosolvens
Heat shock protein Hsp20	W7V253	Ruminococcus flavefaciens
Heterodimeric methylmalonyl-CoA mutase large subunit	A0A1H5UGP0	Prevotella ruminicola
Histidine kinase	A0A1G5FCP4	Butyrivibrio hungatei
HSP20 family protein	A0A1M6Z1D6	Prevotella ruminicola
IMP cyclohydrolase PurO	A0A1D9P0H7	Butyrivibrio hungatei
Inosine-5'-monophosphate dehydrogenase	A0A1I0PGK3	Prevotella aff. ruminicola
Iron complex outermembrane recepter protein	A0A1H5TG89	Prevotella ruminicola
	A0A1I0QFN0	Prevotella aff. ruminicola
Iron-sulfur cluster carrier protein	A0A0L6JJZ6	Pseudobacteroides cellulosolvens
	A0A1H9JKU9	Treponema bryantii
Isocitrate dehydrogenase [NADP]	A0A1H7FYV8	Pseudobutyrivibrio ruminis
	A0A255SSJ2	Prevotella bryantii
Isoleucine--tRNA ligase	A0A1H5U1T6	Prevotella ruminicola
Ketol-acid reductoisomerase (NADP(+))	A0A011W1L5	Ruminococcus albus
	A0A1D9P265	Butyrivibrio hungatei
	A0A1G5BPU3	Ruminococcus bromii
	A0A1H5WGS8	Prevotella ruminicola
	H7EMT9	Treponema saccharophilum
Lactaldehyde reductase	H7EJE5	Treponema saccharophilum
L-arabinose isomerase	A0A1H4CN93	Prevotella ruminicola
	A0A1M6TZ37	Prevotella ruminicola
	D5EX27	Prevotella ruminicola
Leucine--tRNA ligase	A0A2N0UJW1	Ruminococcus bromii
L-fucose isomerase	A0A1H3Y6X3	Prevotella ruminicola
	A0A1M6UMJ4	Prevotella ruminicola
L-lactate dehydrogenase	A0A1D9NYH4	Butyrivibrio hungatei
L-rhamnose isomerase	A0A1H5V5L8	Prevotella ruminicola
Lysine--tRNA ligase	A0A1H5S1S3	Prevotella ruminicola
Major cold shock protein CspA	G0VQA6	Megasphaera elsdenii
Malate dehydrogenase	A0A1I0P7V2	Prevotella aff. ruminicola
Malate dehydrogenase (Oxaloacetate-decarboxylating)	A0A1G5IKE6	Ruminococcus bromii
	A0A1T4NHD5	Eubacterium ruminantium
Malate dehydrogenase (Oxaloacetate-decarboxylating)(NADP+)	A0A1I0M9R2	Prevotella aff. ruminicola
Malic enzyme	I5ATE5	[Eubacterium] cellulosolvens
Maltose-binding periplasmic protein/domain	A0A2N0UJP3	Ruminococcus bromii
Mannonate dehydratase	A0A1H5VZ93	Prevotella ruminicola
Meso-diaminopimelate D-dehydrogenase	A0A1G5CVW8	Butyrivibrio hungatei
	A0A1M6VEW6	Prevotella ruminicola
Methyl-accepting chemotaxis protein	I5AV92	[Eubacterium] cellulosolvens
Monosaccharide ABC transporter substrate-binding protein, CUT2 family	A0A1H9HZH4	Treponema bryantii
Multifunctional fusion protein	A0A1H4AZ75	Prevotella ruminicola
	A0A1H5SVH3	Prevotella ruminicola
	A0A1M6TM78	Prevotella ruminicola
Multiple sugar transport system ATP-binding protein	A0A1G5H170	Ruminococcus bromii
	A0A1H9F0N9	Treponema bryantii
Myo-inositol-1-phosphate synthase	A0A1H4F754	Prevotella ruminicola
Na(+)-translocating NADH-quinone reductase subunit A	A0A1H5U3F8	Prevotella ruminicola
Na(+)-translocating NADH-quinone reductase subunit C	A0A1I0M6I5	Prevotella aff. ruminicola
NADH dehydrogenase	A0A011VU56	Ruminococcus albus
	W7UHX7	Ruminococcus flavefaciens
NADH dehydrogenase (Quinone)	A0A0L6JMJ3	Pseudobacteroides cellulosolvens
NADH peroxidase	A0A2N0UL60	Ruminococcus bromii
	A0A2N0UVR5	Ruminococcus bromii
NADH-quinone oxidoreductase subunit B	D5ETR1	Prevotella ruminicola
NADH-quinone oxidoreductase subunit F	A0A1G5CYY7	Ruminococcus bromii
NADH-quinone oxidoreductase subunit G	A0A1G5CYW7	Ruminococcus bromii
NADPH-dependent glutamate synthase beta chain	A0A1H7F774	Pseudobutyrivibrio ruminis
NADPH-dependent glutamate synthase, homotetrameric	I5AQS1	[Eubacterium] cellulosolvens
NifU homolog involved in Fe-S cluster formation	A0A1H5X530	Prevotella ruminicola
	A0A1H7G5V3	Pseudobutyrivibrio ruminis
NifU_N domain-containing protein	A0A2G3EDA8	Pseudobutyrivibrio ruminis
Nitrogen-fixing protein NifU	W7UL50	Ruminococcus flavefaciens
Nucleotidyl transferase	A0A1H4EHW3	Prevotella ruminicola
O-acetylhomoserine (Thiol)-lyase	A0A1H7IZW1	Pseudobutyrivibrio ruminis
O-acetylhomoserine sulfhydrylase	A0A1H3XC50	Prevotella ruminicola
Ornithine carbamoyltransferase	A0A011VT28	Ruminococcus albus
Outer membrane insertion C-terminal signal	A0A1H5RKK5	Prevotella ruminicola
Outer membrane protein OmpA	A0A1I0PF03	Prevotella aff. ruminicola
	A0A1M6YIT4	Prevotella ruminicola
Oxaloacetate decarboxylase	A0A0L6JLH6	Pseudobacteroides cellulosolvens
Peptide chain release factor 3	G0VS23	Megasphaera elsdenii
Periplasmic chaperone for outer membrane proteins Skp	A0A1M6W3J6	Prevotella ruminicola
Phenylalanine--tRNA ligase alpha subunit	A0A1H5WI75	Prevotella ruminicola
Phenylalanine--tRNA ligase beta subunit	A0A1G5E8H8	Ruminococcus bromii
PhoP family transcriptional regulator	W7UWM1	Ruminococcus flavefaciens
Phosphate acetyltransferase	A0A1H3YTN0	Prevotella ruminicola
	C9RQT8	Fibrobacter succinogenes
Phosphoenolpyruvate carboxykinase (ATP)	A0A011VTU0	Ruminococcus albus
	A0A1D9NXV9	Butyrivibrio hungatei
	A0A1G5G2H9	Butyrivibrio hungatei
	A0A1H3YQW0	Prevotella ruminicola
	A0A1H5SU14	Prevotella ruminicola
	A0A1H7IVN8	Pseudobutyrivibrio ruminis
	A0A1I0N1Z9	Prevotella aff. ruminicola
	A0A1T4PPS8	Eubacterium ruminantium
	A0A255SS06	Prevotella bryantii
	A0A2G3DV35	Pseudobutyrivibrio ruminis
	I5ASX4	[Eubacterium] cellulosolvens
Phosphoenolpyruvate carboxykinase [GTP]	C9RPJ7	Fibrobacter succinogenes
Phosphoenolpyruvate-protein phosphotransferase	A0A011WP55	Ruminococcus albus
Phosphoglucomutase	A0A1H4A5Y7	Prevotella ruminicola
Phosphoglucosamine mutase	A0A1T4L0Z0	Eubacterium ruminantium
Phosphoglycerate kinase	A0A1H9JUX3	Treponema bryantii
	A0A1I0MM67	Prevotella aff. ruminicola
	A0A1T4MDF3	Eubacterium ruminantium
	C9RL46	Fibrobacter succinogenes
	I5AS91	[Eubacterium] cellulosolvens
	W7UZ20	Ruminococcus flavefaciens
Phosphomannomutase	I5AUJ3	[Eubacterium] cellulosolvens
Phosphoribosylamine--glycine ligase	A0A1H4C0T5	Prevotella ruminicola
Phosphoribosylaminoimidazolecarboxamide formyltransferase / IMP cyclohydrolase	A0A1G5FPS0	Ruminococcus bromii
Phosphoribosylaminoimidazole-succinocarboxamide synthase	A0A0L6JSU4	Pseudobacteroides cellulosolvens
	A0A1H5W0H7	Prevotella ruminicola
	W7UFK6	Ruminococcus flavefaciens
Phosphoribosylformylglycinamidine synthase	A0A1D9P322	Butyrivibrio hungatei
	A0A1I0QFH4	Prevotella aff. ruminicola
	H7EHF1	Treponema saccharophilum
Phosphoserine aminotransferase	A0A011VWI9	Ruminococcus albus
	A0A1H5U121	Prevotella ruminicola
	A0A2N0V0I8	Ruminococcus bromii
Pilin biogenesis	Q7MSE9	Wolinella succinogenes
Polyribonucleotide nucleotidyltransferase	A0A011VWB7	Ruminococcus albus
	A0A1H5TEK2	Prevotella ruminicola
	A0A1M6SWH6	Prevotella ruminicola
Prepilin-type N-terminal cleavage/methylation domain-containing protein	A0A1M7S7G6	Butyrivibrio hungatei
Protein RecA	A0A011WM91	Ruminococcus albus
Protein TonB	A0A1H5V3N4	Prevotella ruminicola
Protein translocase subunit SecA	A0A1I0M7T4	Prevotella aff. ruminicola
Pseudouridine synthase	A0A1H5RLC4	Prevotella ruminicola
PTS family mannose/fructose/sorbose porter component IID	G2SMJ5	Lactobacillus ruminis
PTS system, mannose-specific IIAB component	G2SMJ7	Lactobacillus ruminis
Putative aldouronate transport system substrate-binding protein	A0A1M7RWD1	Butyrivibrio hungatei
Putative cellobiose/cellodextrin phosphorylase	C9RP13	Fibrobacter succinogenes
Putative K(+)-stimulated pyrophosphate-energized sodium pump	A0A1H5VXH5	Prevotella ruminicola
Putative lipoprotein	A0A1H3X0M1	Prevotella ruminicola
	A0A255SKC0	Prevotella bryantii
Putative membrane protein	A0A1G5GK66	Butyrivibrio hungatei
Putative multiple sugar transport system substrate-binding protein	A0A1G5ABN8	Butyrivibrio hungatei
	A0A285S3M8	Pseudobutyrivibrio ruminis
Putative sigma-54 modulation protein	A0A1H4F8L4	Prevotella ruminicola
Pyridine nucleotide-disulfide oxidoreductase	A0A1D9P0H2	Butyrivibrio hungatei
Pyrophosphate--fructose 6-phosphate 1-phosphotransferase	A0A1D9P357	Butyrivibrio hungatei
	A0A1H4AAH9	Prevotella ruminicola
Pyruvate ferredoxin/flavodoxin oxidoreductase	A0A0L6JT06	Pseudobacteroides cellulosolvens
Pyruvate, phosphate dikinase	A0A011V1T4	Ruminococcus albus
	A0A0L6JRS6	Pseudobacteroides cellulosolvens
	A0A1D9P2A1	Butyrivibrio hungatei
	A0A1G5BPL8	Ruminococcus bromii
	A0A1H9GSI3	Treponema bryantii
	A0A1T4Q012	Eubacterium ruminantium
	A0A285RQZ9	Pseudobutyrivibrio ruminis
	A0A2N0UJ79	Ruminococcus bromii
	D5ET63	Prevotella ruminicola
	I5AS89	[Eubacterium] cellulosolvens
	W7UDV4	Ruminococcus flavefaciens
Pyruvate,phosphate dikinase	A0A0E3WX55	Methanosarcina barkeri
Pyruvate:ferredoxin (Flavodoxin) oxidoreductase, homodimeric	I5AT31	[Eubacterium] cellulosolvens
Pyruvate-ferredoxin/flavodoxin oxidoreductase	A0A1G5CJY8	Butyrivibrio hungatei
	A0A1H3ZRM8	Prevotella ruminicola
	A0A1H5VSL2	Prevotella ruminicola
	A0A1H7L9V4	Pseudobutyrivibrio ruminis
	A0A1M6XEW9	Prevotella ruminicola
Pyruvate-flavodoxin oxidoreductase	A0A011UEZ1	Ruminococcus albus
	A0A2N0UJA7	Ruminococcus bromii
	W7UTZ9	Ruminococcus flavefaciens
Raffinose/stachyose/melibiose transport system substrate-binding protein	A0A1G5HGK9	Ruminococcus bromii
Recombinase family protein	A0A414E019	Ruminococcus bromii
Reverse rubrerythrin-1	A0A011UF85	Ruminococcus albus
Ribonuclease R	A0A1I0QB49	Prevotella aff. ruminicola
Ribonuclease Y	A0A1H9A5F0	Prevotella bryantii
Ribose transport system substrate-binding protein	A0A1G5G9C3	Butyrivibrio hungatei
Ribosome-binding ATPase YchF	A0A1H3Y972	Prevotella ruminicola
	I5AVA5	[Eubacterium] cellulosolvens
Rubrerythrin	A0A1D9NY02	Butyrivibrio hungatei
	A0A1G5F3F3	Ruminococcus bromii
	A0A1H5TZH1	Prevotella ruminicola
	A0A1H7F426	Pseudobutyrivibrio ruminis
	A0A1M6V4D0	Prevotella ruminicola
S-adenosylmethionine synthase	A0A1H7J9I6	Pseudobutyrivibrio ruminis
Serine hydroxymethyltransferase	A0A1G5FWY1	Ruminococcus bromii
	A0A1H4D3R6	Prevotella ruminicola
Serine--tRNA ligase	G2SQV0	Lactobacillus ruminis
SH3 domain-containing protein	A0A1H7KCJ2	Pseudobutyrivibrio ruminis
Simple sugar transport system substrate-binding protein	A0A1T4L1U1	Eubacterium ruminantium
Single-stranded DNA-binding protein	A0A2N0UUT6	Ruminococcus bromii
Sodium ion-pumping decarboxylase alpha subunit	A0A1D9P0M5	Butyrivibrio hungatei
Spiro-SPASM protein	A0A1H9AGA7	Treponema bryantii
Starch phosphorylase	A0A1H9J3G8	Prevotella bryantii
	A0A1M6WB45	Prevotella ruminicola
Starch-binding associating with outer membrane	A0A1H5T2R3	Prevotella ruminicola
	A0A1H5TKQ8	Prevotella ruminicola
	A0A1H8ZVZ9	Prevotella bryantii
	A0A1M6SUS2	Prevotella ruminicola
	A0A1M6XUL5	Prevotella ruminicola
Succinate CoA transferase	A0A1H5XFD8	Prevotella ruminicola
Succinate dehydrogenase / fumarate reductase iron-sulfur subunit	A0A1I0NAL1	Prevotella aff. ruminicola
Succinate dehydrogenase subunit A	A0A1H5T6Y7	Prevotella ruminicola
	A0A1M6XNC7	Prevotella ruminicola
Sugar ABC transporter ATP-binding protein	A0A011VW90	Ruminococcus albus
	A0A1D9P671	Butyrivibrio hungatei
	W7UW32	Ruminococcus flavefaciens
Sugar ABC transporter substrate-binding protein	A0A011VVQ2	Ruminococcus albus
	A0A1D9NXA6	Butyrivibrio hungatei
	A0A1D9P0Y8	Butyrivibrio hungatei
SusD family protein	A0A1I0QDI9	Prevotella aff. ruminicola
Tetrahydromethanopterin S-methyltransferase subunit A	A0A0E3WX96	Methanosarcina barkeri
Thioredoxin reductase	A0A1H7KJ89	Pseudobutyrivibrio ruminis
	A0A1H9A4I4	Treponema bryantii
Threonine synthase	A0A1H4A8A8	Prevotella ruminicola
Threonine--tRNA ligase	A0A1H4D5Y7	Prevotella ruminicola
TIGR00255 family protein	A0A1I0NDD9	Prevotella aff. ruminicola
TonB-linked outer membrane protein, SusC/RagA family	A0A1H3XI12	Prevotella ruminicola
	A0A1H3XI60	Prevotella ruminicola
	A0A1H3XNX4	Prevotella ruminicola
	A0A1H3YE38	Prevotella ruminicola
	A0A1H4CLC8	Prevotella ruminicola
	A0A1H5T0T9	Prevotella ruminicola
	A0A1H5TKQ7	Prevotella ruminicola
	A0A1H6JZ18	Prevotella ruminicola
	A0A1H9AWB6	Prevotella bryantii
	A0A1I0NXJ5	Prevotella aff. ruminicola
	A0A1M6STK4	Prevotella ruminicola
	A0A1M6WW78	Prevotella ruminicola
TPM_phosphatase domain-containing protein	W7UFD2	Ruminococcus flavefaciens
Transcription elongation factor GreA	A0A1D9NZ90	Butyrivibrio hungatei
Transcription termination factor Rho	A0A1H5VQM5	Prevotella ruminicola
Transcription termination/antitermination protein NusA	A0A1H6LTC2	Prevotella ruminicola
Transketolase	A0A1H4DNN9	Prevotella ruminicola
	A0A1I0LYZ3	Prevotella aff. ruminicola
Translation elongation factor G FusA	A0A1D9P0Q7	Butyrivibrio hungatei
Translation initiation factor IF-2	A0A011V0D3	Ruminococcus albus
	A0A1G5C412	Ruminococcus bromii
	A0A1M6XMB6	Prevotella ruminicola
	C3X4B8	Oxalobacter formigenes
Translation initiation factor IF-3	A0A1I0PWF8	Prevotella aff. ruminicola
Trigger factor	A0A2N0USX0	Ruminococcus bromii
Triosephosphate isomerase	A0A011V0N9	Ruminococcus albus
	A0A1G5ACL6	Ruminococcus bromii
	A0A1H5RRB0	Prevotella ruminicola
	A0A2N0V0L0	Ruminococcus bromii
	I5AS90	[Eubacterium] cellulosolvens
Tryptophan synthase	A0A1D9P211	Butyrivibrio hungatei
	A0A1I0PQ71	Prevotella aff. ruminicola
Twitching motility protein pilT	W7UV77	Ruminococcus flavefaciens
Ubiquitin-like domain-containing protein	A0A011VSH7	Ruminococcus albus
UDP-glucose 4-epimerase	A0A1H4AF51	Prevotella ruminicola
UDP-glucose 6-dehydrogenase	I5ASD1	[Eubacterium] cellulosolvens
Uncharacterized conserved protein, DUF1015 family	A0A1H4A763	Prevotella ruminicola
Uncharacterized protein	A0A0L6JPF3	Pseudobacteroides cellulosolvens
Uncharacterized protein	A0A1G5H294	Butyrivibrio hungatei
Uncharacterized protein	A0A1H4EHH1	Prevotella ruminicola
Uncharacterized protein	A0A1H5VXF6	Prevotella ruminicola
Uncharacterized protein	A0A1I0PHT8	Prevotella aff. ruminicola
Uncharacterized protein	A0A1M6WW44	Prevotella ruminicola
Uncharacterized protein	D5EXZ0	Prevotella ruminicola
Uncharacterized protein	D5EZ18	Prevotella ruminicola
Uncharacterized protein	H7EM78	Treponema saccharophilum
Uncharacterized protein	I5AQF7	[Eubacterium] cellulosolvens
Uncharacterized protein	I5AQL2	[Eubacterium] cellulosolvens
Uncharacterized protein	I5AUG9	[Eubacterium] cellulosolvens
Uncharacterized protein	W7V2P7	Ruminococcus flavefaciens
Valine--tRNA ligase	A0A1H4CRG0	Prevotella ruminicola
V-type ATP synthase alpha chain	A0A0E3SMH9	Methanosarcina barkeri
	A0A1G5GWB6	Ruminococcus bromii
V-type ATP synthase beta chain	I5AVR7	[Eubacterium] cellulosolvens
YtxH-like protein	A0A1M6WMV2	Prevotella ruminicola

## Sheet: Supplementary Table 2 S2
Supplementary Table S2. Normalized LC-MS/MS data and statistical analysis results
Cow Number	3855	3799	3851	3851	3799	3855	3851	3855	3799
Time	4h	4h	4h	6h	6h	6h	0h	0h	0h		SAS Results
Label	126	127C	130C	127N	128C	130N	129N	129C	131		Protein	0h	4h	6h	Standard Error	P value linear	P value quadratic
A0A011UEZ1	99.7	100.1	100.5	95	99.9	97.6	101.3	104.8	101.1		A0A011UEZ1	102.4	100.1	97.5	1.0801	0.0204	0.5
A0A011UF00	96.9	99.1	103.7	103.3	101.3	99.8	99.6	93.9	102.4		A0A011UF00	98.6333	99.9	101.47	1.9404	0.355	0.8057
A0A011UF85	102.2	89.4	101.8	104.1	90.8	97.8	112.8	103.2	97.9		A0A011UF85	104.63	97.8	97.5667	4.1401	0.2387	0.6954
A0A011UG76	95.6	99.2	93.4	92	105.2	101.7	95.1	105	112.9		A0A011UG76	104.33	96.0667	99.6333	3.8713	0.3221	0.3286
A0A011UI62	97.9	112.3	96.2	92.5	104.1	95.7	96.6	95.3	109.3		A0A011UI62	100.4	102.13	97.4333	4.3965	0.7343	0.5238
A0A011UJJ6	87.5	93.6	103.3	110	125.5	98.2	102.1	89.6	90.2		A0A011UJJ6	93.9667	94.8	111.23	5.7798	0.1113	0.189
A0A011UYT2	103.5	95.3	98.2	96.2	97.6	114	98.7	106.1	90.4		A0A011UYT2	98.4	99	102.6	4.434	0.567	0.7045
A0A011V0D3	105.5	93	101.7	101.9	100.8	106.8	98.1	98.1	94		A0A011V0D3	96.7333	100.07	103.17	2.5137	0.1246	0.7708
A0A011V0N9	97	88.8	88.1	94.2	100.3	106.1	104.5	108.9	112		A0A011V0N9	108.47	91.3	100.2	2.8694	0.0355	0.0173
A0A011V166	104.6	96.9	99.6	97.9	99	113.3	98.1	99.7	91		A0A011V166	96.2667	100.37	103.4	3.5042	0.2008	0.8857
A0A011V177	100.6	107.3	102.5	105	103.9	93.8	94.2	87.4	105.3		A0A011V177	95.6333	103.47	100.9	3.825	0.2879	0.3999
A0A011V181	106.3	95.7	105.6	103.2	100.8	112.9	94.2	97.8	83.6		A0A011V181	91.8667	102.53	105.63	3.8105	0.0374	0.7647
A0A011V1F0	92.3	98.9	96.4	97	103.5	95.2	105.2	99.2	112.1		A0A011V1F0	105.5	95.8667	98.5667	2.8252	0.0873	0.2048
A0A011V1T4	99.6	93	96.4	95.7	98.9	104.5	102.4	109.5	100		A0A011V1T4	103.97	96.3333	99.7	2.4751	0.1745	0.1718
A0A011V1V5	88.6	108	107.3	116.4	118	89.5	96.3	76.3	99.5		A0A011V1V5	90.7	101.3	107.97	7.7142	0.1621	0.9276
A0A011V4S8	98.9	90.3	96.8	97	96.3	103	106.3	109.9	101.6		A0A011V4S8	105.93	95.3333	98.7667	2.3802	0.0438	0.0975
A0A011VSH7	113.6	87.9	101	101	88.5	108.9	93.4	113.5	92.1		A0A011VSH7	99.6667	100.83	99.4667	6.7896	0.9936	0.883
A0A011VT28	101.4	91.6	88.6	85.4	106.4	117.2	97.6	107.9	103.9		A0A011VT28	103.13	93.8667	103	6.0851	0.812	0.272
A0A011VTU0	106	89.6	99.4	98.6	91.4	97.3	110.2	107.1	100.4		A0A011VTU0	105.9	98.3333	95.7667	3.4626	0.0758	0.8572
A0A011VU56	106	94	82.9	94.9	105.2	103	95.4	110	108.5		A0A011VU56	104.63	94.3	101.03	5.0266	0.4765	0.2526
A0A011VVB7	100.9	99.1	105.7	103.8	96	105	98.1	97.4	94		A0A011VVB7	96.5	101.9	101.6	2.1169	0.1091	0.4774
A0A011VVQ2	95.4	106.1	96.6	99.6	107.3	92.3	99.2	98.5	104.9		A0A011VVQ2	100.87	99.3667	99.7333	3.3821	0.7924	0.8657
A0A011VW90	101.2	94.8	105.7	107.5	98.3	95.1	102.5	103.7	91.3		A0A011VW90	99.1667	100.57	100.3	3.6242	0.809	0.8913
A0A011VWB7	107.5	99.1	105.5	97.9	93.5	103	96.6	96.6	100.4		A0A011VWB7	97.8667	104.03	98.1333	2.2772	0.6414	0.0795
A0A011VWI9	91.4	99.4	97.9	100.2	102.8	93.9	99.7	99.5	115.2		A0A011VWI9	104.8	96.2333	98.9667	3.6539	0.2266	0.3443
A0A011VWT5	98.8	104.9	94.6	98.8	102	101.3	101.8	99.6	98.2		A0A011VWT5	99.8667	99.4333	100.7	1.9133	0.8229	0.693
A0A011VXI1	103.2	92	91.7	89.9	98.2	102.3	99.4	106.4	116.9		A0A011VXI1	107.57	95.6333	96.8	4.2224	0.0912	0.4013
A0A011VXT9	100.2	91.5	104.6	105.5	96.2	94.6	106.1	96.3	104.9		A0A011VXT9	102.43	98.7667	98.7667	3.4586	0.4447	0.7864
A0A011W108	93.3	100.3	100.6	96.3	101.8	98.1	105	107.9	96.6		A0A011W108	103.17	98.0667	98.7333	2.5684	0.2192	0.5281
A0A011W1L5	105.4	86.6	100.5	98.1	95.3	115.2	104.6	104.3	89.9		A0A011W1L5	99.6	97.5	102.87	5.5951	0.7725	0.5624
A0A011WM91	97	105.2	96.1	95.6	101.8	97.7	100.9	100.4	105.4		A0A011WM91	102.23	99.4333	98.3667	2.1774	0.2431	0.9374
A0A011WMX7	103	94	94.3	94	104.6	98.4	103.4	100.3	108.1		A0A011WMX7	103.93	97.1	99	2.7871	0.1918	0.3472
A0A011WP55	109.2	93.3	92.9	97.3	94.4	106.9	99.7	108.5	97.9		A0A011WP55	102.03	98.4667	99.5333	4.235	0.6387	0.7314
A0A011WQB4
A0A011WQD4	100.3	98.8	95.3	96.9	107.8	103.5	94.5	96.7	106.1		A0A011WQD4	99.1	98.1333	102.73	2.8807	0.4948	0.382
A0A011WR91	95.8	99	104.7	97.1	103.2	94.6	104.6	100.2	100.7		A0A011WR91	101.83	99.8333	98.3	2.2533	0.3116	0.9035
A0A011WTD4
A0A011WUN5	95.2	96.5	103.7	95.6	98.3	98.5	102.8	110.6	98.8		A0A011WUN5	104.07	98.4667	97.4667	2.5734	0.1034	0.7213
A0A0E3SJC1	99.6	96	102.3	98.4	94	101.8	101.6	106.9	99.4		A0A0E3SJC1	102.63	99.3	98.0667	2.112	0.1656	0.9162
A0A0E3SKP3	101.5	97.9	96.2	97.5	99.1	99.2	105.1	102.6	100.9		A0A0E3SKP3	102.87	98.5333	98.6	1.1877	0.032	0.3537
A0A0E3SMD8	102.7	103.6	99.8	95.8	98.9	103.9	96.9	102.1	96.3		A0A0E3SMD8	98.4333	102.03	99.5333	1.8505	0.5295	0.2606
A0A0E3SMH9	103.2	92.7	101.4	100.8	101.4	91.6	106.3	97	105.7		A0A0E3SMH9	103	99.1	97.9333	3.141	0.28	0.8983
A0A0E3SNQ6	105.3	95.4	102.8	100.9	97.1	108.4	93	104.6	92.5		A0A0E3SNQ6	96.7	101.17	102.13	3.4389	0.2843	0.8504
A0A0E3WWT8
A0A0E3WX55	120	84.5	101.4	92.1	83.3	113.6	106	124.1	75		A0A0E3WX55	101.7	101.97	96.3333	11.4253	0.7843	0.7964
A0A0E3WX96	102.5	96.9	104.2	98.7	94	97.5	114	92.2	100.1		A0A0E3WX96	102.1	101.2	96.7333	3.9772	0.4189	0.6088
A0A0E3WXJ2
A0A0L6JGQ2	102.9	110.8	91.1	95.9	113.3	92.4	92.4	93.2	108.1		A0A0L6JGQ2	97.9	101.6	100.53	5.7906	0.7175	0.7968
A0A0L6JH98
A0A0L6JJZ6	102.7	100	100.3	97.9	97.9	101.8	101.6	100.5	97.3		A0A0L6JJZ6	99.8	101	99.2	1.1667	0.8791	0.3137
A0A0L6JLH6	83.5	96.7	89.2	108.7	106.4	83.5	100.4	79	152.6		A0A0L6JLH6	110.67	89.8	99.5333	13.627	0.4869	0.459
A0A0L6JLZ7	97.8	103.1	99.1	94	107.9	104.8	101.1	99.7	92.5		A0A0L6JLZ7	97.7667	100	102.23	3.0215	0.3443	0.8499
A0A0L6JMJ3	102.7	94	101.7	101.3	95.4	110.5	99.9	105.1	89.4		A0A0L6JMJ3	98.1333	99.4667	102.4	4.0074	0.5052	0.7726
A0A0L6JN72	98.8	104.4	97.8	105.6	103.7	96.9	96.6	94.9	101.5		A0A0L6JN72	97.6667	100.33	102.07	2.244	0.2129	0.9272
A0A0L6JN93	97.1	95	94.1	104.4	102.1	98.8	101.9	94	112.6		A0A0L6JN93	102.83	95.4	101.77	3.2903	0.603	0.1525
A0A0L6JNB1	104.3	103.6	101.7	97.8	96.3	104.5	97.6	100.7	93.4		A0A0L6JNB1	97.2333	103.2	99.5333	1.9521	0.2758	0.1185
A0A0L6JPF3	99.5	97.7	97.5	103.5	106.2	93.4	106.7	92.5	102.9		A0A0L6JPF3	100.7	98.2333	101.03	3.3463	0.96	0.5432
A0A0L6JR39	100.7	103.3	93.3	96	101.3	93.5	100.5	99.4	111.9		A0A0L6JR39	103.93	99.1	96.9333	3.1743	0.1616	0.9678
A0A0L6JRS6	106.8	91.4	100.2	98.8	97.7	104.6	100.8	105.6	93.9		A0A0L6JRS6	100.1	99.4667	100.37	3.4645	0.9852	0.8573
A0A0L6JS27	96.6	105.9	100.5	91.7	104.2	94.9	101.6	97.6	106.9		A0A0L6JS27	102.03	101	96.9333	3.0865	0.3251	0.5613
A0A0L6JSU4	98.9	107.9	99.1	98.5	109.7	93.8	95.6	90.3	106.3		A0A0L6JSU4	97.4	101.97	100.67	4.2107	0.5421	0.6652
A0A0L6JT06	92.7	103.5	97.3	93.9	104.8	97.4	105.1	99.7	105.7		A0A0L6JT06	103.5	97.8333	98.7	2.8139	0.2216	0.5085
A0A0L6JTS0	91.1	109	100.5	100.6	106.8	88.8	100.6	90.8	111.8		A0A0L6JTS0	101.07	100.2	98.7333	5.5196	0.7851	0.9235
A0A0L6JUC0
A0A1D9NXA6	104.5	94.3	97.7	102.3	93.9	103.1	106	100.9	97.3		A0A1D9NXA6	101.4	98.8333	99.7667	2.8295	0.6374	0.69
A0A1D9NXV9	105.2	92.3	98.5	102.2	98.1	103	102.1	102.7	95.8		A0A1D9NXV9	100.2	98.6667	101.1	2.6488	0.9081	0.5423
A0A1D9NY01
A0A1D9NY02	73.7	117.1	96.9	97.8	123.1	72.8	102.3	77.1	139.1		A0A1D9NY02	106.17	95.9	97.9	15.1891	0.6752	0.8102
A0A1D9NYH4	104.3	92.7	105.8	102.5	96.9	97.4	101	100.3	99		A0A1D9NYH4	100.1	100.93	98.9333	2.6254	0.8292	0.6402
A0A1D9NZ87	100.1	98.6	100.6	103.5	98	100.2	101.9	97.4	99.8		A0A1D9NZ87	99.7	99.7667	100.57	1.239	0.6753	0.7521
A0A1D9NZ90	102.7	99.1	96.5	104.2	100.8	95.1	102.1	88.9	110.6		A0A1D9NZ90	100.53	99.4333	100.03	4.0879	0.9107	0.8854
A0A1D9NZA4	99.1	110.2	91.3	98.9	108.5	93.3	96.3	92.4	110.1		A0A1D9NZA4	99.6	100.2	100.23	5.1185	0.9278	0.9787
A0A1D9NZE5	88.4	113.2	96.2	92	116.7	86	97.2	94.8	115.5		A0A1D9NZE5	102.5	99.2667	98.2333	7.8441	0.7035	0.9696
A0A1D9NZF3	108.4	95	94.9	96.3	99.1	113.6	96	99	97.7		A0A1D9NZF3	97.5667	99.4333	103	4.0661	0.405	0.741
A0A1D9NZJ0	101.5	101.5	99.5	102	101.1	99.5	100.4	94.3	100.2		A0A1D9NZJ0	98.3	100.83	100.87	1.2887	0.1763	0.6272
A0A1D9NZJ6	101.1	111.5	96.1	91.2	116	94.7	94.8	91.6	103		A0A1D9NZJ6	96.4667	102.9	100.63	5.5423	0.5439	0.6159
A0A1D9NZQ3	79.3	129.1	93.5	92.6	134.2	96.9	89.4	84.9	100.1		A0A1D9NZQ3	91.4667	100.63	107.9	11.7498	0.3633	0.9068
A0A1D9P047	96.3	96.3	106.2	99.4	97.1	104.1	95.1	102.1	103.3		A0A1D9P047	100.17	99.6	100.2	2.6877	0.981	0.8663
A0A1D9P0H2	100.4	98.6	99.7	102.2	99.5	96.4	103.4	97.3	102.4		A0A1D9P0H2	101.03	99.5667	99.3667	1.4888	0.4316	0.8545
A0A1D9P0H7	114.6	88.2	96.5	95.6	93.3	111.9	102.9	101.6	95.4		A0A1D9P0H7	99.9667	99.7667	100.27	5.7844	0.9796	0.9576
A0A1D9P0M5	105.9	94.4	102.5	108.4	96.5	106.7	102.6	99.3	83.8		A0A1D9P0M5	95.2333	100.93	103.87	4.4358	0.2112	0.9923
A0A1D9P0Q4	101.9	99.5	95.4	102.9	100.1	99.6	99.4	93.5	107.6		A0A1D9P0Q4	100.17	98.9333	100.87	2.669	0.9308	0.6278
A0A1D9P0Q7	95.2	109.3	99	97.2	105.9	98.4	102.4	94.2	98.4		A0A1D9P0Q7	98.3333	101.17	100.5	3.2019	0.5995	0.7399
A0A1D9P0Y8	96.3	98.5	97.4	96.7	96.9	98.3	105.7	105.4	104.6		A0A1D9P0Y8	105.23	97.4	97.3	0.5048	<.0001	0.0068
A0A1D9P124	91.8	98.2	101.1	96.7	98.9	99	106.7	101.7	106		A0A1D9P124	104.8	97.0333	98.2	1.8757	0.0307	0.2002
A0A1D9P1E6	98	109.9	92.8	92.6	104.8	93.3	94.7	102.6	111.4		A0A1D9P1E6	102.9	100.23	96.9	4.6376	0.4091	0.8253
A0A1D9P1Q9	97.7	97.2	99.5	99.9	98.3	98.6	103.1	103	102.6		A0A1D9P1Q9	102.9	98.1333	98.9333	0.5007	0.0007	0.0145
A0A1D9P211	109	95.4	99.9	97.7	96	108.7	99	99.6	94.8		A0A1D9P211	97.8	101.43	100.8	3.3727	0.5013	0.7112
A0A1D9P265	95.7	99.5	102.4	100.3	99.5	103.5	101.6	101	96.6		A0A1D9P265	99.7333	99.2	101.1	1.6064	0.6523	0.498
A0A1D9P2A1	103	86.7	95.5	92.4	91	114.3	105.2	118.5	93.5		A0A1D9P2A1	105.73	95.0667	99.2333	6.6145	0.4252	0.4718
A0A1D9P2Q2	95.7	102.2	95.2	98.6	95.8	93.7	107.9	107.9	102.7		A0A1D9P2Q2	106.17	97.7	96.0333	1.835	0.0062	0.4829
A0A1D9P306	97.8	96.9	102.9	105.1	105	96.5	107.7	92.4	95.8		A0A1D9P306	98.6333	99.2	102.2	3.323	0.5167	0.6774
A0A1D9P322	100.4	104.2	99.9	99	99.6	106.5	98	92.2	100.2		A0A1D9P322	96.8	101.5	101.7	2.1077	0.1255	0.6052
A0A1D9P357	113.1	85.2	90.1	115.9	98.3	108.5	89.6	97.5	101.7		A0A1D9P357	96.2667	96.1333	107.57	6.1259	0.2996	0.3544
A0A1D9P3B7	96.5	100	100.1	103.2	104.7	98.6	103.4	98.2	95.1		A0A1D9P3B7	98.9	98.8667	102.17	1.8826	0.3265	0.3827
A0A1D9P3D5	92.8	103.8	105.2	113.5	105.1	104.6	101	87.3	86.7		A0A1D9P3D5	91.6667	100.6	107.73	3.8951	0.0273	0.727
A0A1D9P3E8	104.6	94.1	97.4	105.1	107.5	95.8	100.6	90.8	104.1		A0A1D9P3E8	98.5	98.7	102.8	3.5676	0.4802	0.5709
A0A1D9P3I8	97.4	110.2	103	100.8	103.9	96.6	100.2	87.4	100.4		A0A1D9P3I8	96	103.53	100.43	3.4972	0.3076	0.3344
A0A1D9P3L7
A0A1D9P3R0	91.3	92.7	101.1	90.4	96.8	102.3	113.8	111.8	99.8		A0A1D9P3R0	108.47	95.0333	96.5	3.6651	0.0417	0.2777
A0A1D9P3R9	97.7	93.4	93.4	95.3	103.2	103.7	108.7	96.8	107.6		A0A1D9P3R9	104.37	94.8333	100.73	2.8208	0.2361	0.0897
A0A1D9P3X0	103.6	97.3	101.1	93.4	99.9	106.2	98.7	100.8	99		A0A1D9P3X0	99.5	100.67	99.8333	2.411	0.8781	0.7641
A0A1D9P3Y6	97.9	105	101.3	95.9	105.6	93.1	107.2	95.2	98.9		A0A1D9P3Y6	100.43	101.4	98.2	3.2215	0.7159	0.5635
A0A1D9P3Z2	88.8	124.6	95.4	101	119.8	85.7	95.3	74.4	115		A0A1D9P3Z2	94.9	102.93	102.17	10.8878	0.6179	0.8221
A0A1D9P4L8	101.1	102.6	97.6	96.3	101.6	92.7	99.2	95.7	113.3		A0A1D9P4L8	102.73	100.43	96.8667	3.5501	0.3056	0.7284
A0A1D9P4P7	104.4	97.2	101.8	98	101.7	97	100.3	97.3	102.3		A0A1D9P4P7	99.9667	101.13	98.9	1.6917	0.7869	0.4077
A0A1D9P506	101.1	88.2	102.4	102	94.2	103	111.2	106.2	91.8		A0A1D9P506	103.07	97.2333	99.7333	4.5496	0.5397	0.548
A0A1D9P510	95.6	100.4	98.2	94.9	105	95.8	103.7	102.8	103.7		A0A1D9P510	103.4	98.0667	98.5667	2.0354	0.1107	0.4375
A0A1D9P5G1	95.9	94.1	103.7	102.9	99.4	99.2	106.1	103.7	95		A0A1D9P5G1	101.6	97.9	100.5	2.6766	0.657	0.4084
A0A1D9P671	91.2	113.4	97.2	100	113.9	90.9	95.9	89.3	108.1		A0A1D9P671	97.7667	100.6	101.6	6.2984	0.6719	0.9729
A0A1G5ABN8	87.1	103.4	95.3	103.2	96.9	106.3	107.1	111.2	89.6		A0A1G5ABN8	102.63	95.2667	102.13	4.955	0.7803	0.2985
A0A1G5ACL6	98.3	91.7	96.4	97.2	104.6	98.6	104.7	108.4	100		A0A1G5ACL6	104.37	95.4667	100.13	2.2291	0.124	0.0715
A0A1G5ADV4	98.7	98	105.2	105.2	99.5	96.7	107.4	97.3	92		A0A1G5ADV4	98.9	100.63	100.47	3.2615	0.7181	0.8711
A0A1G5AXA6	92.1	102.2	100.4	98.3	102.1	103.8	101.2	104	95.8		A0A1G5AXA6	100.33	98.2333	101.4	2.4569	0.8962	0.3943
A0A1G5AYB7	105.8	99.2	86.3	92.8	101.5	88.9	101.4	80.9	143.2		A0A1G5AYB7	108.5	97.1	94.4	11.2946	0.39	0.8917
A0A1G5B4D1	109.3	86.8	106.1	100.7	89.4	120.6	98.9	106.9	81.4		A0A1G5B4D1	95.7333	100.73	103.57	7.9426	0.5067	0.9828
A0A1G5B650	103	92.5	96	98.2	101.4	109.4	106.4	95.8	97.2		A0A1G5B650	99.8	97.1667	103	3.2493	0.6464	0.2841
A0A1G5BPL8	105.3	88.4	98.2	95.9	94.1	108.9	102.3	111.2	95.7		A0A1G5BPL8	103.07	97.3	99.6333	4.6872	0.5446	0.5736
A0A1G5BPU3	99.5	89.1	100.8	103.5	94.8	106.4	103.2	104.1	98.5		A0A1G5BPU3	101.93	96.4667	101.57	3.1021	0.742	0.2258
A0A1G5BWS0	117.2	77.8	103	94.4	78.7	139.4	95.5	117.5	76.4		A0A1G5BWS0	96.4667	99.3333	104.17	14.1964	0.727	0.9023
A0A1G5BWW0	111.6	87.5	109.2	103.2	93.9	117.5	94.5	104.2	78.5		A0A1G5BWW0	92.4	102.77	104.87	7.3484	0.2529	0.83
A0A1G5C1G0	115	74.7	101.1	94.7	90.7	113.5	105.1	115.2	90		A0A1G5C1G0	103.43	96.9333	99.6333	8.9944	0.7225	0.7357
A0A1G5C412	94.8	96.3	105.2	105.2	102.1	103	105.3	96.7	91.4		A0A1G5C412	97.8	98.7667	103.43	3.0433	0.2784	0.4902
A0A1G5CJY8	105.9	105.9	96.3	102.3	96.6	103.7	97.9	93	98.4		A0A1G5CJY8	96.4333	102.7	100.87	2.4442	0.1805	0.3191
A0A1G5CVW8	93.5	101.7	101.2	91	105.5	95.4	98.8	95.9	117		A0A1G5CVW8	103.9	98.8	97.3	4.7983	0.3502	0.9107
A0A1G5CYW7	98.2	93.9	98.3	93.5	104	109.5	102	110.3	90.3		A0A1G5CYW7	100.87	96.8	102.33	4.3888	0.9516	0.3923
A0A1G5CYY7	103.1	92.3	94.8	98.5	97.4	102.1	104.3	99.6	108		A0A1G5CYY7	103.97	96.7333	99.3333	2.4884	0.1612	0.2302
A0A1G5D6Q5	101	98.2	99.1	102.2	100.8	99.4	100.4	97.6	101.4		A0A1G5D6Q5	99.8	99.4333	100.8	0.9359	0.5711	0.4101
A0A1G5DF06
A0A1G5DIH3	98.8	98.1	101.5	99.2	97.5	102.2	103.8	100.8	98.2		A0A1G5DIH3	100.93	99.4667	99.6333	1.3638	0.4792	0.7363
A0A1G5E4N8	96.4	102.3	104.3	100.7	103.5	97.9	101.8	93.6	99.5		A0A1G5E4N8	98.3	101	100.7	2.1756	0.4166	0.6993
A0A1G5E6A0
A0A1G5E8H8	95.9	91.7	97.4	112	105.5	96	98.9	90.8	111.8		A0A1G5E8H8	100.5	95	104.5	4.5418	0.7335	0.1995
A0A1G5EJK0	103.8	92.7	104.1	91.8	95.2	115.1	101.4	106.4	89.5		A0A1G5EJK0	99.1	100.2	100.7	5.5376	0.8414	0.9963
A0A1G5F1R2	130	73.2	91.8	91.5	73.2	132.7	90.6	137.7	79.3		A0A1G5F1R2	102.53	98.3333	99.1333	17.4062	0.8798	0.9319
A0A1G5F276	100.3	88.2	101.6	101.2	104.3	85.1	115.3	89.2	114.9		A0A1G5F276	106.47	96.7	96.8667	6.5362	0.2989	0.694
A0A1G5F3F3	95.1	89.7	99.5	101	98.4	99	108.4	111.8	97.1		A0A1G5F3F3	105.77	94.7667	99.4667	3.0763	0.1193	0.1267
A0A1G5F6V0	126.3	77.1	103.5	99.1	84	141	94.3	103.3	71.4		A0A1G5F6V0	89.6667	102.3	108.03	13.9397	0.3774	0.9829
A0A1G5FCP4	95.6	95.8	110.8	106.2	96.1	94.1	106	96.7	98.7		A0A1G5FCP4	100.47	100.73	98.8	3.9728	0.812	0.7903
A0A1G5FCR7	119.5	71.6	103.3	94.7	78.5	128.9	100.7	130.4	72.3		A0A1G5FCR7	101.13	98.1333	100.7	15.2742	0.9634	0.8915
A0A1G5FGU6	102.8	99.9	94.4	95.3	102	111.3	99.3	102.1	92.9		A0A1G5FGU6	98.1	99.0333	102.87	3.4158	0.4011	0.6172
A0A1G5FJB3	109	89.8	103.9	102.1	90.2	107.3	99.8	106	91.9		A0A1G5FJB3	99.2333	100.9	99.8667	5.0077	0.9013	0.8487
A0A1G5FPS0	110.6	80.4	102.6	100.8	87.6	113.8	104.9	103.8	95.6		A0A1G5FPS0	101.43	97.8667	100.73	7.0099	0.8931	0.735
A0A1G5FQW1
A0A1G5FQW5	100.3	87.2	99.9	113.4	100.9	91.4	93.2	95.8	118		A0A1G5FQW5	102.33	95.8	101.9	6.3511	0.8475	0.4605
A0A1G5FRI8	120.7	88.6	96.3	99.4	86.8	93.4	109.9	106.3	98.5		A0A1G5FRI8	104.9	101.87	93.2	6.2763	0.2664	0.5649
A0A1G5FSN3	93.3	110.6	97.1	93	107.6	88.1	98.5	94.8	117		A0A1G5FSN3	103.43	100.33	96.2333	6.028	0.4454	0.8286
A0A1G5FSQ9	97.6	100.3	88.7	92	110.5	93.9	98	96.2	122.7		A0A1G5FSQ9	105.63	95.5333	98.8	6.3217	0.3961	0.5083
A0A1G5FWY1	97.6	95.4	106.3	109.2	99.3	99.4	108.1	95.4	89.2		A0A1G5FWY1	97.5667	99.7667	102.63	4.1951	0.4402	0.8294
A0A1G5G2H9	98	100.3	98.4	101.4	100.9	96.4	103	99.9	101.7		A0A1G5G2H9	101.53	98.9	99.5667	1.1312	0.202	0.3848
A0A1G5G8B7	107.7	88.2	98.2	96	101	99.1	101.8	102.2	105.8		A0A1G5G8B7	103.27	98.0333	98.7	3.4368	0.332	0.6278
A0A1G5G911	90	93.9	93.4	93.3	108.9	92.1	99.1	100.6	128.7		A0A1G5G911	109.47	92.4333	98.1	6.4148	0.1834	0.282
A0A1G5G944	102.8	97	101.5	100.1	100.4	105.2	99.1	100.5	93.4		A0A1G5G944	97.6667	100.43	101.9	1.8737	0.1559	0.9818
A0A1G5G9C3	99.2	109.7	97	92.9	103.8	105.5	94.6	101	96.4		A0A1G5G9C3	97.3333	101.97	100.73	3.3944	0.4389	0.5964
A0A1G5GK66	100.6	107	106	99.4	110.1	86.7	93.2	88	109		A0A1G5GK66	96.7333	104.53	98.7333	5.4639	0.6711	0.3793
A0A1G5GN68	98.1	98.1	97.9	92.9	105.3	95.8	104.8	102.9	104.2		A0A1G5GN68	103.97	98.0333	98	2.1865	0.0801	0.5003
A0A1G5GNB7	98.2	88	105.6	109	96.3	109.5	109.9	104.1	79.5		A0A1G5GNB7	97.8333	97.2667	104.93	6.6211	0.5406	0.5447
A0A1G5GPG8	93.9	89.1	92.6	99.3	111.6	93.4	98.6	95.5	126.1		A0A1G5GPG8	106.73	91.8667	101.43	6.4643	0.4224	0.2094
A0A1G5GUI7	105	92.9	96.4	101	100.9	109	92.2	103.3	99.3		A0A1G5GUI7	98.2667	98.1	103.63	3.1968	0.3436	0.3839
A0A1G5GWB6	100.7	98.5	99.9	95.8	93.2	107.7	105.1	105.7	93.5		A0A1G5GWB6	101.43	99.7	98.9	3.469	0.6166	0.9921
A0A1G5GZW5	100.7	74.1	97.1	94.4	89.8	120.7	109.4	126.9	87		A0A1G5GZW5	107.77	90.6333	101.63	9.923	0.541	0.3325
A0A1G5H170	103.7	83.1	99.8	100.1	92.1	113.2	105.6	115.1	87.2		A0A1G5H170	102.63	95.5333	101.8	6.9476	0.8245	0.4787
A0A1G5H294	105.5	100.2	99.4	103.8	105.4	95.7	97.7	94.5	97.8		A0A1G5H294	96.6667	101.7	101.63	2.1488	0.124	0.5442
A0A1G5H9E0	109.4	93.6	102.4	99.6	93.5	106.1	101.1	100.7	93.6		A0A1G5H9E0	98.4667	101.8	99.7333	3.6543	0.735	0.6047
A0A1G5H9J7	113.4	87.7	96.1	94.5	92.2	116.7	98.1	109.3	92.1		A0A1G5H9J7	99.8333	99.0667	101.13	6.9202	0.9245	0.8561
A0A1G5HGK9	84	89.8	105.1	123.2	115.3	100.9	109.1	92.6	79.9		A0A1G5HGK9	93.8667	92.9667	113.13	7.1572	0.1517	0.1746
A0A1G5HRM5	99.8	95.9	100.2	98.8	100.3	102.1	105.9	100.2	96.8		A0A1G5HRM5	100.97	98.6333	100.4	1.811	0.7086	0.4199
A0A1G5ICF5	105.5	95.2	108.2	99.5	95.1	106.8	98	100.3	91.2		A0A1G5ICF5	96.5	102.97	100.47	3.4055	0.3506	0.4028
A0A1G5ID37	106.8	92.4	101.5	96.9	93.1	118.4	98.2	106.7	86		A0A1G5ID37	96.9667	100.23	102.8	6.2132	0.5334	0.9386
A0A1G5ID80	98.6	101	98.3	106.3	102.1	103.8	98.8	96.1	95		A0A1G5ID80	96.6333	99.3	104.07	1.0789	0.0036	0.1399
A0A1G5IDA0	104.8	93.4	101.1	89.6	91	112.3	97.9	117.1	92.8		A0A1G5IDA0	102.6	99.7667	97.6333	6.3231	0.5996	0.9537
A0A1G5IDN6	105.5	84.2	105	108.3	102.3	105.4	101	103.8	84.5		A0A1G5IDN6	96.4333	98.2333	105.33	5.4317	0.3289	0.5642
A0A1G5IDR9	115.3	95.8	105	95.9	95.2	112.8	94.9	101.3	83.9		A0A1G5IDR9	93.3667	105.37	101.3	5.4967	0.2655	0.3654
A0A1G5IE48	99.1	104.4	99.3	104.1	105.9	100.9	97.2	89	100.1		A0A1G5IE48	95.4333	100.93	103.63	2.3233	0.0439	0.9912
A0A1G5IE59	106.5	97.2	100.6	96.7	97.6	111.3	97.4	100.8	92		A0A1G5IE59	96.7333	101.43	101.87	3.4766	0.3056	0.7782
A0A1G5IG00	119.4	82.6	102	95.3	78.9	124.2	102.9	113.4	81.3		A0A1G5IG00	99.2	101.33	99.4667	11.2191	0.9663	0.8934
A0A1G5IG65	92.1	106.4	99.6	97.5	112.7	100.5	98.6	94.4	98.2		A0A1G5IG65	97.0667	99.3667	103.57	3.672	0.2793	0.6726
A0A1G5IKE6	101.8	92.9	96.9	97.5	92.9	103.1	102.9	102.6	109.5		A0A1G5IKE6	105	97.2	97.8333	2.6071	0.0743	0.3885
A0A1H3X0M1	110	91.6	96.1	101.8	96.8	98.2	104.6	97.1	103.8		A0A1H3X0M1	101.83	99.2333	98.9333	3.5842	0.5634	0.8863
A0A1H3X475	105.9	97.3	100.4	104.2	98.9	97.5	96.2	91.4	108.4		A0A1H3X475	98.6667	101.2	100.2	3.4685	0.7131	0.7388
A0A1H3XC50	92.3	96.4	102.1	98.1	96	89.2	111.6	95.9	118.4		A0A1H3XC50	108.63	96.9333	94.4333	4.4601	0.0555	0.702
A0A1H3XGP8	105.2	96.9	105.2	107	101.1	97.2	96.8	94.3	96.3		A0A1H3XGP8	95.8	102.43	101.77	2.3347	0.0904	0.3969
A0A1H3XI12	104.3	93.8	102.9	104.6	92.9	97.7	106	104.3	93.6		A0A1H3XI12	101.3	100.33	98.4	3.5321	0.6028	0.8336
A0A1H3XI60	91.5	112.6	96.7	91.3	121.3	92.5	91	91	112.2		A0A1H3XI60	98.0667	100.27	101.7	7.882	0.7544	0.9827
A0A1H3XNX4	107.4	96.4	104.8	107.2	97.6	102.1	95.4	93.1	95.9		A0A1H3XNX4	94.8	102.87	102.3	2.5463	0.0605	0.3715
A0A1H3XS25	112.5	79.4	91.9	97.3	88.8	132.8	99.2	119.2	78.9		A0A1H3XS25	99.1	94.6	106.3	11.6912	0.7593	0.5472
A0A1H3Y6X3	108.7	88.7	99.7	107.9	95.6	100.2	103.1	96.6	99.6		A0A1H3Y6X3	99.7667	99.0333	101.23	4.0762	0.8523	0.7479
A0A1H3Y972	102.1	97.7	94	99	95.6	96.2	95.6	98.8	121.1		A0A1H3Y972	105.17	97.9333	96.9333	4.8614	0.2495	0.7832
A0A1H3YE38	100.1	94.9	102.2	101.6	92.5	102.9	101.6	100.2	104.1		A0A1H3YE38	101.97	99.0667	99	2.3602	0.3716	0.7647
A0A1H3YQW0	103.6	96.4	100.8	96.8	102.3	97.5	99.7	98.4	104.5		A0A1H3YQW0	100.87	100.27	98.8667	1.8991	0.5109	0.7673
A0A1H3YTN0	98	96.4	99.6	97.2	98.9	99.5	100.1	103.2	107.1		A0A1H3YTN0	103.47	98	98.5333	1.3452	0.0277	0.2419
A0A1H3ZNM7
A0A1H3ZRM8	96.9	97	90.2	104.4	102.2	90.3	102.1	99	117.9		A0A1H3ZRM8	106.33	94.7	98.9667	4.4156	0.201	0.268
A0A1H3ZTM3	96.5	95.9	98.3	100.2	95.2	95.9	103.5	102.7	111.8		A0A1H3ZTM3	106	96.9	97.1	1.9516	0.0123	0.241
A0A1H3ZUC0	103.3	93.5	103.6	102.2	92.8	98.8	102.8	105.6	97.5		A0A1H3ZUC0	101.97	100.13	97.9333	2.8402	0.3667	0.8172
A0A1H4A1W5	93	108.8	98.1	94.1	104.3	96.5	100.1	93.4	111.7		A0A1H4A1W5	101.73	99.9667	98.3	4.462	0.6112	0.9283
A0A1H4A4P2	97.6	99	104.5	110	96.9	97.1	103	97.3	94.7		A0A1H4A4P2	98.3333	100.37	101.33	3.1211	0.5138	0.9934
A0A1H4A5Y7	99.6	93.9	100.8	102.2	96.7	96.1	102.1	103	105.6		A0A1H4A5Y7	103.57	98.1	98.3333	1.77	0.061	0.4048
A0A1H4A763	106.4	99.6	93.2	94.3	94.7	96.6	103.9	100.3	110.9		A0A1H4A763	105.03	99.7333	95.2	2.8701	0.0533	0.7378
A0A1H4A8A8	106.7	94.8	104.2	99.8	100.1	102.7	98.8	98.9	94		A0A1H4A8A8	97.2333	101.9	100.87	2.3513	0.2545	0.4731
A0A1H4AAH9	98.8	101.5	102.6	100.1	100.1	94.9	102.2	98.9	100.9		A0A1H4AAH9	100.67	100.97	98.3667	1.3166	0.3371	0.3069
A0A1H4AF51	101.6	94.9	105.3	105	95.3	100	100.7	101.8	95.2		A0A1H4AF51	99.2333	100.6	100.1	2.663	0.7888	0.8202
A0A1H4AU91	99	105.1	95.7	97.4	106.4	89.1	104.2	88.5	114.6		A0A1H4AU91	102.43	99.9333	97.6333	5.4798	0.5636	0.9218
A0A1H4AZ75	114.7	87.8	92.2	98.9	102.9	92.8	104.5	92.8	113.3		A0A1H4AZ75	103.53	98.2333	98.2	6.1449	0.5285	0.8275
A0A1H4AZU6	97.4	91.6	91.7	115.6	101.2	96.8	99.2	96.4	110		A0A1H4AZU6	101.87	93.5667	104.53	4.207	0.9337	0.1032
A0A1H4C0T5	104.6	102.3	102.8	88.1	97	112.7	90.5	103	98.9		A0A1H4C0T5	97.4667	103.23	99.2667	4.681	0.684	0.4638
A0A1H4CD71	102.6	103.1	102	100.9	97.9	97.5	99.4	98.9	97.8		A0A1H4CD71	98.7	102.57	98.7667	0.7013	0.3982	0.0047
A0A1H4CDG0	115.9	87	104.2	109.1	88.2	96.5	98.6	102.6	98		A0A1H4CDG0	99.7333	102.37	97.9333	6.0399	0.9109	0.629
A0A1H4CLC8	105.8	104.7	84.5	103.2	110.1	94.4	93.2	89.2	114.9		A0A1H4CLC8	99.1	98.3333	102.57	6.6414	0.7711	0.723
A0A1H4CN93	107.6	94.2	104.5	96.2	92.4	112.6	99.3	101	92.3		A0A1H4CN93	97.5333	102.1	100.4	4.5426	0.6056	0.6558
A0A1H4CRG0	101.5	102.3	98.7	98.6	104.7	92.9	95.6	92.6	113.2		A0A1H4CRG0	100.47	100.83	98.7333	4.2459	0.8193	0.7834
A0A1H4D3R6	96.9	102	100	97.8	99.7	99.6	100.7	100.8	102.5		A0A1H4D3R6	101.33	99.6333	99.0333	0.9871	0.1393	0.8967
A0A1H4D5D8	109	89.5	91.3	112.8	100.9	98.7	104.5	88.6	104.6		A0A1H4D5D8	99.2333	96.6	104.13	5.3591	0.6425	0.4114
A0A1H4D5Y7	104.1	99.5	100.7	103.7	105.8	99.1	94.4	90.6	102.1		A0A1H4D5Y7	95.7	101.43	102.87	2.3983	0.0688	0.7602
A0A1H4DI92	104.6	105.1	87	99.5	111.7	90.7	95.3	87.3	118.9		A0A1H4DI92	100.5	98.9	100.63	7.3591	0.9829	0.8601
A0A1H4DNN9	97.3	103	98.2	100.7	102.9	95.5	100.4	96.7	105.4		A0A1H4DNN9	100.83	99.5	99.7	2.1831	0.6928	0.839
A0A1H4E988	101.1	113.2	101.4	98.1	102.7	93.9	95	95.7	98.9		A0A1H4E988	96.5333	105.23	98.2333	2.815	0.4281	0.0746
A0A1H4E9E2	99.7	102.7	101.8	97.7	108.8	88.8	92.4	97.6	110.5		A0A1H4E9E2	100.17	101.4	98.4333	4.59	0.8544	0.691
A0A1H4E9R3	105.6	97.5	104.2	109.3	96.9	102.4	97.5	94.1	92.5		A0A1H4E9R3	94.7	102.43	102.87	2.6639	0.0578	0.5166
A0A1H4EAK7	100.9	112.3	103.8	103.5	96.8	98.1	93.6	94.9	96.1		A0A1H4EAK7	94.8667	105.67	99.4667	2.3402	0.1025	0.0381
A0A1H4EHH1	103.7	93	103.9	95.8	98.3	101.2	100	105.9	98.4		A0A1H4EHH1	101.43	100.2	98.4333	2.6204	0.4654	0.8223
A0A1H4EHK0	87.3	106.5	93	98.7	110.2	97.1	99.1	96.5	111.7		A0A1H4EHK0	102.43	95.6	102	4.8807	0.7956	0.3237
A0A1H4EHW3	96.5	97.3	105.9	89	102.5	107.6	100.9	107.1	93.2		A0A1H4EHW3	100.4	99.9	99.7	4.3208	0.91	0.9953
A0A1H4ENW7	97.4	91	105.4	99	92.5	101.6	106.9	107.7	98.5		A0A1H4ENW7	104.37	97.9333	97.7	3.3333	0.1763	0.6493
A0A1H4EPE5	100.8	94.9	98.2	100.6	97.5	94.8	102	106.4	104.9		A0A1H4EPE5	104.43	97.9667	97.6333	1.5695	0.0162	0.3615
A0A1H4F518	102.4	98.8	101.8	104.4	99.6	93.2	101	93.2	105.6		A0A1H4F518	99.9333	101	99.0667	2.8788	0.9018	0.6631
A0A1H4F754	92.9	99.1	94.1	96.4	102.4	100.1	105.4	100.3	109.3		A0A1H4F754	105	95.3667	99.6333	2.1173	0.064	0.0617
A0A1H4F8L4	90.3	89.5	99.6	98.9	83.9	108.9	100	129.1	99.8		A0A1H4F8L4	109.63	93.1333	97.2333	7.2578	0.2095	0.3981
A0A1H5RKK5	101.8	99.8	103.9	107.5	99.7	94	99.8	90.9	102.7		A0A1H5RKK5	97.8	101.83	100.4	3.1259	0.5029	0.5768
A0A1H5RLC4	105.2	104.3	99	101.8	102.9	95.7	95.2	95.7	100.3		A0A1H5RLC4	97.0667	102.83	100.13	1.9485	0.2032	0.1765
A0A1H5RRB0	100.4	104.8	99.8	96.7	97.4	98.4	97.1	103.2	102.1		A0A1H5RRB0	100.8	101.67	97.5	1.4435	0.2355	0.1394
A0A1H5S0Q0
A0A1H5S1S3	113.6	77.4	78.1	114.4	99.7	103.3	116.4	100.6	96.6		A0A1H5S1S3	104.53	89.7	105.8	8.1435	0.8593	0.1736
A0A1H5S4M4	99.8	98.1	98.5	95	99.3	98	103	98.6	109.9		A0A1H5S4M4	103.83	98.8	97.4333	2.0574	0.0613	0.7752
A0A1H5S5A8	103	97	100.1	97.8	95.5	98.9	96.4	102.8	108.4		A0A1H5S5A8	102.53	100.03	97.4	2.311	0.175	0.7598
A0A1H5SU14	98	99	102.1	98.2	97.8	99	101.7	104.1	100.1		A0A1H5SU14	101.97	99.7	98.3333	0.9998	0.0411	0.9048
A0A1H5SVE6	92.2	101.1	93.5	98.9	100.1	103.1	97.9	111	102.2		A0A1H5SVE6	103.7	95.6	100.7	2.8359	0.3161	0.1354
A0A1H5SVH3	107.8	98.8	104.6	104.6	96	99.3	94.2	95.7	99.1		A0A1H5SVH3	96.3333	103.73	99.9667	2.2593	0.1848	0.1277
A0A1H5T0T9	96.2	99.8	98	97.8	107.7	102	99.1	94.8	104.6		A0A1H5T0T9	99.5	98	102.5	2.4051	0.5256	0.2876
A0A1H5T2R3	99.4	100.6	101.1	104.5	101.8	89	103.3	90.9	109.5		A0A1H5T2R3	101.23	100.37	98.4333	4.2034	0.6733	0.855
A0A1H5T6Y7	108.1	108.9	100.5	97.8	95.3	92.7	95.1	93.9	107.7		A0A1H5T6Y7	98.9	105.83	95.2667	3.099	0.7182	0.0518
A0A1H5TEK2	109.6	87	105.4	100.4	94.2	102.9	99.3	99.4	101.8		A0A1H5TEK2	100.17	100.67	99.1667	4.3019	0.9042	0.8351
A0A1H5TG89	93	98.4	97.9	99.4	103.4	95.1	96.7	101.6	114.6		A0A1H5TG89	104.3	96.4333	99.3	3.523	0.2681	0.342
A0A1H5TH02	104.3	96.4	103.9	103.8	97.2	98.2	94.4	95.3	106.6		A0A1H5TH02	98.7667	101.53	99.7333	2.9567	0.741	0.5859
A0A1H5TIW0	83.5	80.8	121.1	129.3	86.8	83.9	144.3	82.3	88		A0A1H5TIW0	104.87	95.1333	100	16.0826	0.7888	0.7573
A0A1H5TKQ7	102.4	104.1	100.6	101.5	100.2	99.4	98.8	98.1	95		A0A1H5TKQ7	97.3	102.37	100.37	0.959	0.0316	0.0449
A0A1H5TKQ8	90.1	124.2	92.6	96.9	116.5	77	95	88.1	119.6		A0A1H5TKQ8	100.9	102.3	96.8	10.6745	0.8355	0.7667
A0A1H5TZH1	95.3	88.2	105.2	115	88.8	98.2	108.3	108.7	92.3		A0A1H5TZH1	103.1	96.2333	100.67	6.1155	0.6899	0.5174
A0A1H5U121	97.5	102.3	96.4	99.5	99.7	94.2	95.6	98.2	116.5		A0A1H5U121	103.43	98.7333	97.8	4.0732	0.342	0.8586
A0A1H5U1T6	108.8	91.4	94.5	104.4	100.9	99.7	95.8	94.4	110		A0A1H5U1T6	100.07	98.2333	101.67	4.3025	0.8753	0.6084
A0A1H5U2F6	92.2	90.6	104	111.7	96	107.4	105.3	100.8	91.9		A0A1H5U2F6	99.3333	95.6	105.03	4.2932	0.5188	0.2091
A0A1H5U2H8	101	97.9	102.9	101.3	99.2	93.7	99.1	101	103.9		A0A1H5U2H8	101.33	100.6	98.0667	1.7517	0.2698	0.5331
A0A1H5U2M6	98.4	98.9	101.8	105.6	100.8	98.3	99.5	96.2	100.4		A0A1H5U2M6	98.7	99.7	101.57	1.5643	0.2648	0.657
A0A1H5U3F8	100	101.2	107.4	98.3	99.2	92.1	105.4	90.8	105.8		A0A1H5U3F8	100.67	102.87	96.5333	3.3956	0.539	0.2863
A0A1H5U5W2	108.5	90.6	94.7	101.2	99.9	97.6	96.1	96.9	114.5		A0A1H5U5W2	102.5	97.9333	99.5667	4.7073	0.6123	0.6721
A0A1H5UGP0	99.5	99.7	101.8	104	101	98.2	98.6	97.2	99.9		A0A1H5UGP0	98.5667	100.33	101.07	1.1479	0.1648	0.9466
A0A1H5UJ36
A0A1H5ULG9	103.9	97.1	107	101.1	90.9	102.6	99.1	105.9	92.4		A0A1H5ULG9	99.1333	102.67	98.2	3.5235	0.9933	0.3809
A0A1H5V3N4	92.4	103.1	93.8	106.8	107.3	95.2	98.7	93.6	109		A0A1H5V3N4	100.43	96.4333	103.1	3.9754	0.8045	0.2881
A0A1H5V426	110.4	96.1	107.3	105.7	93.6	96.3	101.2	96.9	92.5		A0A1H5V426	96.8667	104.6	98.5333	3.5879	0.5585	0.1894
A0A1H5V591	98.1	102.4	102.6	101.3	100.5	97.2	100.3	95.2	102.5		A0A1H5V591	99.3333	101.03	99.6667	1.6737	0.7891	0.5055
A0A1H5V5C0	106.8	95.5	104.9	97.2	98.6	99.8	99	100.2	98		A0A1H5V5C0	99.0667	102.4	98.5333	2.0954	0.9325	0.2078
A0A1H5V5L8	114.8	102.1	89.3	101.4	95.7	97.8	97.2	93	108.6		A0A1H5V5L8	99.6	102.07	98.3	5.1211	0.937	0.6205
A0A1H5VAJ1	93.7	101.5	100.5	97.8	97	95.6	103	100.8	110.1		A0A1H5VAJ1	104.63	98.5667	96.8	2.1827	0.0383	0.7669
A0A1H5VQM5	98.2	106.4	102.1	102.3	101.8	96.2	97.1	95.5	100.3		A0A1H5VQM5	97.6333	102.23	100.1	1.9513	0.2962	0.2702
A0A1H5VSL2	108.7	90.4	103.6	104.5	94.2	97	101.7	103.3	96.6		A0A1H5VSL2	100.53	100.9	98.5667	3.7976	0.7709	0.7353
A0A1H5VUK2	102.2	93.2	106.8	98.5	94.8	98.1	96.7	106.9	102.8		A0A1H5VUK2	102.13	100.73	97.1333	2.95	0.3058	0.6181
A0A1H5VXF6	106.7	97.1	98.3	99.5	98.3	95.1	103.5	91.3	110.2		A0A1H5VXF6	101.67	100.7	97.6333	3.7172	0.5044	0.723
A0A1H5VXH5	101.2	97.1	95.4	96.8	100	103.4	95.8	102.9	107.3		A0A1H5VXH5	102	97.9	100.07	2.4371	0.482	0.3907
A0A1H5VZ93	102.3	99.1	101.7	101.9	99.7	99	99.3	94.5	102.4		A0A1H5VZ93	98.7333	101.03	100.2	1.5285	0.4412	0.5139
A0A1H5VZJ5
A0A1H5W0H7	98.2	102.4	101	97	100.6	97.3	102.2	99.8	101.6		A0A1H5W0H7	101.2	100.53	98.3	1.0606	0.1246	0.3752
A0A1H5WCZ7	103.4	98.5	106.1	101.2	92.3	104	101.9	100.5	92.1		A0A1H5WCZ7	98.1667	102.67	99.1667	2.9863	0.6759	0.3431
A0A1H5WDU0	99.2	93.6	103.6	103.4	93.2	104.8	102.7	104.5	94.9		A0A1H5WDU0	100.7	98.8	100.47	3.1842	0.8953	0.6759
A0A1H5WGS8	102.4	98.8	98.8	103.1	104	97.1	95.6	96.5	103.7		A0A1H5WGS8	98.6	100	101.4	2.0575	0.3812	0.8617
A0A1H5WI75	121.6	93.4	101.1	102.9	101.4	103.3	88.5	91.2	96.6		A0A1H5WI75	92.1	105.37	102.53	5.0605	0.1445	0.3559
A0A1H5WM35	102.2	98.8	103.7	98.9	101.1	102.5	96.6	98.7	97.5		A0A1H5WM35	97.6	101.57	100.83	1.0907	0.054	0.2314
A0A1H5WV20	101.6	96.7	100.2	99.9	98.2	101	98.9	101.2	102.1		A0A1H5WV20	100.73	99.5	99.7	1.1097	0.4837	0.7076
A0A1H5WV30	95.5	113.8	99.9	105.6	113.7	96	89.2	86.9	99.4		A0A1H5WV30	91.8333	103.07	105.1	4.8764	0.0881	0.7081
A0A1H5WV34	99.9	104	100.9	102.2	104.1	95.1	96.9	93.2	103.7		A0A1H5WV34	97.9333	101.6	100.47	2.4819	0.4238	0.5465
A0A1H5WVE5	88.3	100.5	93.3	101.5	103.4	92.6	98.9	102.4	119		A0A1H5WVE5	106.77	94.0333	99.1667	4.548	0.1937	0.2252
A0A1H5WVW4	99	113.4	99.7	100.9	104.3	97.2	93.9	88.2	103.4		A0A1H5WVW4	95.1667	104.03	100.8	3.9086	0.2614	0.3348
A0A1H5WW23	104	108.4	102.6	99.7	99.6	97.5	97.2	94.7	96.3		A0A1H5WW23	96.0667	105	98.9333	1.1694	0.036	0.003
A0A1H5WW70	100.1	99.2	113.5	117.7	89.6	92.9	99.7	97.1	90.2		A0A1H5WW70	95.6667	104.27	100.07	6.0016	0.5256	0.4777
A0A1H5WWB4	102.1	110.8	100.1	107.7	102.9	96.1	89.9	94.3	96.1		A0A1H5WWB4	93.4333	104.33	102.23	2.9157	0.0505	0.2156
A0A1H5WWC1	101.1	115.8	101.3	99.5	104.1	98.1	92.5	94.7	92.9		A0A1H5WWC1	93.3667	106.07	100.57	3.0238	0.0785	0.0811
A0A1H5WWJ0	109.4	95	93.2	106	99.4	93.5	96.5	95.4	111.6		A0A1H5WWJ0	101.17	99.2	99.6333	4.7127	0.7997	0.8776
A0A1H5WX24	103.5	98.9	104.5	104.7	98.2	102.3	94.9	100	93		A0A1H5WX24	95.9667	102.3	101.73	1.9098	0.0551	0.3363
A0A1H5WXC2	109.2	102.3	101	105.2	93.2	104.6	96.4	98.8	89.3		A0A1H5WXC2	94.8333	104.17	101	3.1543	0.1473	0.2326
A0A1H5WYJ2	90.6	118.9	101.1	104.1	106.3	90.4	92.1	91.8	104.7		A0A1H5WYJ2	96.2	103.53	100.27	6.0836	0.5713	0.5647
A0A1H5WYK1	106.4	97.4	95.4	96	100.5	103.9	99.5	106.8	94.1		A0A1H5WYK1	100.13	99.7333	100.13	3.1739	0.9851	0.9228
A0A1H5X530	98.4	97.5	102.8	104.2	95.9	100.8	99.5	104.3	96.7		A0A1H5X530	100.17	99.5667	100.3	2.1141	0.9963	0.8026
A0A1H5XFD8	102.9	101.1	96.9	97.4	103.2	97.9	100	97.5	103.1		A0A1H5XFD8	100.2	100.3	99.5	1.7537	0.8201	0.8042
A0A1H6JFS9	98.6	99.6	105.7	96.2	94	101.4	98.4	100.6	105.6		A0A1H6JFS9	101.53	101.3	97.2	2.1813	0.2604	0.3667
A0A1H6JZ18	89.2	107	92.4	97	119	94.1	97.4	87	116.8		A0A1H6JZ18	100.4	96.2	103.37	7.4848	0.8796	0.5327
A0A1H6LAW0	99.7	107.5	101.9	104.6	99.6	99.6	95.8	95.8	95.5		A0A1H6LAW0	95.7	103.03	101.27	1.6511	0.0326	0.1291
A0A1H6LTC2	115.1	105.9	98.6	105.8	99.5	87.9	93.2	88.8	105.2		A0A1H6LTC2	95.7333	106.53	97.7333	4.9762	0.5812	0.178
A0A1H7EW15	87.5	108.7	88.6	97.3	126.5	92.6	94.8	82.5	121.6		A0A1H7EW15	99.6333	94.9333	105.47	9.8854	0.781	0.5121
A0A1H7EYZ8	95.3	106.4	96.5	93.7	104.2	93.8	105.1	99	106		A0A1H7EYZ8	103.37	99.4	97.2333	3.1272	0.2093	0.976
A0A1H7F000	101.3	102.8	98.6	97	104.2	94.8	98.8	91	111.6		A0A1H7F000	100.47	100.9	98.6667	3.8998	0.7979	0.7484
A0A1H7F426	86.1	101.7	95.6	98.1	104.2	97.8	107.5	104.9	104.1		A0A1H7F426	105.5	94.4667	100.03	2.944	0.1354	0.0909
A0A1H7F774	97	103.5	99.4	95.7	101.5	98.7	104.9	99.1	100.2		A0A1H7F774	101.4	99.9667	98.6333	1.786	0.3216	0.8597
A0A1H7FPT3	102.2	107.1	104.3	104.2	98.1	102.6	100.7	92.7	87.9		A0A1H7FPT3	93.7667	104.53	101.63	2.5355	0.0423	0.1314
A0A1H7FUZ2	101.1	101.4	101	100.5	101.9	102.5	101.3	93.9	96.5		A0A1H7FUZ2	97.2333	101.17	101.63	1.2991	0.043	0.5598
A0A1H7FYV8	111.6	85.7	109.2	99.6	84.8	108.9	104.5	108.4	87.2		A0A1H7FYV8	100.03	102.17	97.7667	7.3018	0.8883	0.7029
A0A1H7G1G5	96	89.9	98.8	100.1	98.4	98.7	105.2	105.8	107		A0A1H7G1G5	106	94.9	99.0667	1.5767	0.009	0.0165
A0A1H7G5V3	82.9	95.2	84.3	91.1	96.6	120.5	109.2	137.8	82.4		A0A1H7G5V3	109.8	87.4667	102.73	10.8382	0.4984	0.2401
A0A1H7GEC0	106.5	95.2	93.6	103.6	102.2	96.8	100.9	90.8	110.3		A0A1H7GEC0	100.67	98.4333	100.87	4.1825	0.9595	0.666
A0A1H7HSF7	94.5	105.2	101.4	93.9	103.2	94.2	99.2	101.6	107		A0A1H7HSF7	102.6	100.37	97.1	2.8541	0.2381	0.7012
A0A1H7IHY6	91.1	110.8	94.7	100.1	105.8	95.9	101.8	93.9	105.9		A0A1H7IHY6	100.53	98.8667	100.6	4.3708	0.9622	0.7642
A0A1H7ITM8	91.9	105.2	91.5	88.2	117.2	89.4	96.6	95.3	124.6		A0A1H7ITM8	105.5	96.2	98.2667	8.1924	0.4985	0.6766
A0A1H7IVN8	98.3	93.3	101.1	94.2	95.7	97.3	109	104.6	106.5		A0A1H7IVN8	106.7	97.5667	95.7333	1.5947	0.0022	0.3949
A0A1H7IWW0	100.5	94.1	100.6	95.5	95.9	103.3	107	104.6	98.5		A0A1H7IWW0	103.37	98.4	98.2333	2.4122	0.154	0.626
A0A1H7IZW1	91.5	92.1	98.1	93.6	101.1	97.4	114.4	102.4	109.3		A0A1H7IZW1	108.7	93.9	97.3667	2.6594	0.013	0.0717
A0A1H7J9I6	101.3	101.1	94.7	96.8	95.4	100.2	83.7	90	136.8		A0A1H7J9I6	103.5	99.0333	97.4667	9.7853	0.6678	0.9721
A0A1H7JBT8	101.4	96.8	90.8	97.8	106.5	90.5	106.4	89.4	120.4		A0A1H7JBT8	105.4	96.3333	98.2667	6.0866	0.3773	0.5907
A0A1H7JBZ2	103.7	97.9	97.6	101.1	103.5	91.4	100.9	92.3	111.6		A0A1H7JBZ2	101.6	99.7333	98.6667	4.0326	0.6214	0.9865
A0A1H7JCB2	90.8	108.2	102.8	107.2	105.6	93.1	102.6	89.7	99.9		A0A1H7JCB2	97.4	100.6	101.97	4.5364	0.4928	0.979
A0A1H7JCC9	97.3	106.7	97.5	98.8	106.1	100.4	99.8	94.2	99.1		A0A1H7JCC9	97.7	100.5	101.77	2.4238	0.2704	0.9775
A0A1H7JDZ2	95.7	101.3	106.7	98.3	108.1	90.6	100.7	87.3	111.3		A0A1H7JDZ2	99.7667	101.23	99	5.2898	0.9643	0.7745
A0A1H7KCJ2	106	97.6	105.7	114.8	92.2	92.5	110.3	89	91.9		A0A1H7KCJ2	97.0667	103.1	99.8333	6.0016	0.6756	0.596
A0A1H7KJ89	101.4	90.4	104.8	105.8	89	104.1	103.1	109.1	92.3		A0A1H7KJ89	101.5	98.8667	99.6333	4.8837	0.7605	0.8272
A0A1H7KNP8	94.7	108.8	98.1	99.2	104.9	96.9	96.8	96.3	104.3		A0A1H7KNP8	99.1333	100.53	100.33	3.1831	0.7739	0.8848
A0A1H7KPL8	102.9	101.1	96.9	97.8	105.1	93.9	96.4	96.4	109.6		A0A1H7KPL8	100.8	100.3	98.9333	3.3314	0.7248	0.8637
A0A1H7KPP7	94.4	102.3	104	106.2	102.4	96.4	99.1	91.9	103.4		A0A1H7KPP7	98.1333	100.23	101.67	3.0627	0.4447	0.9488
A0A1H7KPU0	100.9	102.5	102.6	97.1	96.8	104.8	96.1	92.1	107		A0A1H7KPU0	98.4	102	99.5667	2.999	0.6854	0.4791
A0A1H7KQ24	104.2	80.3	117.6	118.7	86.1	109.5	103.1	92.4	88.2		A0A1H7KQ24	94.5667	100.7	104.77	8.8099	0.4425	0.9536
A0A1H7KQR1	98	102.9	99.6	99.9	105	94.3	98.7	95.4	106.1		A0A1H7KQR1	100.07	100.17	99.7333	2.6856	0.9458	0.9265
A0A1H7KRN7	102.4	107.3	110.3	106.8	106.2	94.8	100.3	88.4	83.5		A0A1H7KRN7	90.7333	106.67	102.6	3.8911	0.0456	0.1494
A0A1H7L6X0	99.1	97.4	103.8	111.1	103.1	100.4	101.6	88.2	95.4		A0A1H7L6X0	95.0667	100.1	104.87	3.1078	0.0705	0.7121
A0A1H7L9J3	82.5	128.1	91.4	90	121.1	80.6	95.5	92	118.8		A0A1H7L9J3	102.1	100.67	97.2333	11.7652	0.7932	0.9058
A0A1H7L9V4	100.8	94.9	100.4	95.9	97.8	105.8	103.1	104.1	97.1		A0A1H7L9V4	101.43	98.7	99.8333	2.4223	0.5819	0.6011
A0A1H7LBE7	98.9	102	99.2	93.2	99.1	99.1	104.5	104.1	99.9		A0A1H7LBE7	102.83	100.03	97.1333	1.5283	0.0415	0.6186
A0A1H7LD12	96.3	103.4	93.6	94.1	100.4	100.9	101.6	104.2	105.4		A0A1H7LD12	103.73	97.7667	98.4667	2.205	0.1074	0.4063
A0A1H8ZVZ9	113.5	89.7	97.8	95.8	89.3	112.4	97.3	104.5	99.7		A0A1H8ZVZ9	100.5	100.33	99.1667	5.7905	0.8883	0.9236
A0A1H9A4I4	98.5	97.3	98.2	101.4	104.3	95.4	101.9	94.8	108.1		A0A1H9A4I4	101.6	98	100.37	2.6933	0.6423	0.4399
A0A1H9A5F0	86.5	114.6	98.7	97.8	100.6	98	106	97.2	100.5		A0A1H9A5F0	101.23	99.9333	98.8	4.9525	0.7428	0.9601
A0A1H9AGA7	96.8	79	107.9	104.2	79.9	110.8	118.7	121.6	81.2		A0A1H9AGA7	107.17	94.5667	98.3	10.4624	0.505	0.6265
A0A1H9AGZ2	97.5	99.3	101.6	101.1	102.5	93.7	102.4	102.3	99.5		A0A1H9AGZ2	101.4	99.4667	99.1	1.8041	0.3778	0.8648
A0A1H9AWB6	108	106.1	107.6	98.7	96.4	100.9	94.6	94	93.6		A0A1H9AWB6	94.0667	107.23	98.6667	0.838	0.0011	<.0001
A0A1H9AYU2	101.5	105.3	92.1	97.7	109.3	88.1	92.8	93.6	119.7		A0A1H9AYU2	102.03	99.6333	98.3667	6.609	0.7041	0.9959
A0A1H9CBX1	110.5	109.7	90.6	97.2	102.1	89.8	88.1	87.8	124.2		A0A1H9CBX1	100.03	103.6	96.3667	8.1874	0.8412	0.5776
A0A1H9CJI2	104.3	93.7	99.4	102.1	95.8	106.1	97.7	99.6	101.3		A0A1H9CJI2	99.5333	99.1333	101.33	2.5462	0.6946	0.6323
A0A1H9CLJ4
A0A1H9E6W0	110.5	95.7	95.6	91.5	95.4	108.6	97.4	112	93.4		A0A1H9E6W0	100.93	100.6	98.5	5.267	0.778	0.8509
A0A1H9ERU0	94.5	112.5	94.9	105.4	123.4	101.3	90.7	74.6	102.7		A0A1H9ERU0	89.3333	100.63	110.03	7.0132	0.0838	0.7846
A0A1H9F0N9	103.3	105.2	99.5	94	99.9	95.9	96.5	104.8	100.8		A0A1H9F0N9	100.7	102.67	96.6	1.9642	0.3001	0.1035
A0A1H9FDW5	97	86.7	97.3	99.2	90.2	119.1	104.9	122.6	82.9		A0A1H9FDW5	103.47	93.6667	102.83	8.5029	0.8303	0.4106
A0A1H9GQE5
A0A1H9GSI3	92.1	98.4	109.4	104.7	95.6	97.6	108	99.8	94.4		A0A1H9GSI3	100.73	99.9667	99.3	4.0336	0.8119	0.9713
A0A1H9HZH4	100	95.1	100.6	104.5	98.1	93.9	100.7	98.3	108.8		A0A1H9HZH4	102.6	98.5667	98.8333	2.746	0.3244	0.6723
A0A1H9I1I4	95.2	103.2	110.2	89.6	98.3	101.8	103.9	96.7	101.2		A0A1H9I1I4	100.6	102.87	96.5667	3.4805	0.5613	0.2971
A0A1H9IAR9	100.5	101.4	95.1	99.9	95.9	96.1	97.5	108.8	104.7		A0A1H9IAR9	103.67	99	97.3	2.3432	0.0945	0.8899
A0A1H9J3G8	92.6	115.9	98.6	98.3	115.5	91	95.8	90.1	102		A0A1H9J3G8	95.9667	102.37	101.6	6.1465	0.495	0.7419
A0A1H9JBV9	99.6	88.4	105.9	109.4	93.9	102	116.2	96	88.7		A0A1H9JBV9	100.3	97.9667	101.77	6.1608	0.9324	0.6816
A0A1H9JKU9	109.3	95.5	98.4	101.8	93	106.1	99.9	101.6	94.4		A0A1H9JKU9	98.6333	101.07	100.3	3.5229	0.704	0.7736
A0A1H9JMR0	105.4	97.4	97	93.1	100.7	102.9	99	108.5	96		A0A1H9JMR0	101.17	99.9333	98.9	3.1881	0.6359	0.9466
A0A1H9JUX3	106.5	101.4	94.5	94.4	102.9	94.5	99.5	98.4	108		A0A1H9JUX3	101.97	100.8	97.2667	3.1212	0.3617	0.6314
A0A1H9JXP7	79.5	126.5	86.4	86.4	131.2	82.6	89.2	80.7	137.4		A0A1H9JXP7	102.43	97.4667	100.07	16.0199	0.894	0.8709
A0A1H9JYJ0	101	109.2	90.2	98.5	111.1	88.7	89.5	88.7	123.2		A0A1H9JYJ0	100.47	100.13	99.4333	8.1967	0.9357	0.9734
A0A1H9JZ01	88.7	110.6	98.2	94.6	103.7	87.1	104.3	90.3	122.5		A0A1H9JZ01	105.7	99.1667	95.1333	7.0741	0.3281	0.9557
A0A1I0LYZ3	98.2	96.9	103.2	100.8	95.9	100.1	99.7	102.6	102.6		A0A1I0LYZ3	101.63	99.4333	98.9333	1.5235	0.236	0.8402
A0A1I0LZ55	101.5	105.1	100.4	103.8	102.8	105.7	91	94.3	95.5		A0A1I0LZ55	93.6	102.33	104.1	1.2312	0.0007	0.3021
A0A1I0M1P5	100.2	99	102	102.5	97.3	101.5	93.9	98.6	105		A0A1I0M1P5	99.1667	100.4	100.43	2.1327	0.6646	0.8886
A0A1I0M300	99.8	101.7	92.6	101.3	111.3	90.6	97.6	85.8	119.3		A0A1I0M300	100.9	98.0333	101.07	6.8226	0.9619	0.7383
A0A1I0M5B4	113.4	88.7	97.9	117.5	103.4	96.5	91.2	91.7	99.7		A0A1I0M5B4	94.2	100	105.8	5.7072	0.2078	0.795
A0A1I0M6I5	107.6	94.6	104	101.5	99	93.7	95.7	92.3	111.8		A0A1I0M6I5	99.9333	102.07	98.0667	4.3387	0.8558	0.5555
A0A1I0M7T4	104.2	99.7	88.5	92.7	107.9	92	94.8	88.5	131.7		A0A1I0M7T4	105	97.4667	97.5333	8.7602	0.5345	0.8228
A0A1I0M9R2	97.8	104.6	99.7	98.4	104	95.7	97.9	97.9	103.9		A0A1I0M9R2	99.9	100.7	99.3667	2.1662	0.9274	0.6838
A0A1I0MAA6	105.8	93.8	103.5	107.2	97.5	97.4	100.6	95.3	98.7		A0A1I0MAA6	98.2	101.03	100.7	2.9714	0.5299	0.7636
A0A1I0MBC3
A0A1I0MFC2
A0A1I0ML54	102.6	100.8	100.1	94.3	100.5	96.9	100.9	98.6	105.2		A0A1I0ML54	101.57	101.17	97.2333	1.5839	0.1348	0.2545
A0A1I0MM67	100.5	96	103	102	95.8	101.7	100.2	103.6	97.3		A0A1I0MM67	100.37	99.8333	99.8333	1.965	0.8411	0.9445
A0A1I0N1Z9	99	101.6	101.3	98.7	100.6	100.2	102.8	99.4	96.4		A0A1I0N1Z9	99.5333	100.63	99.8333	1.2147	0.78	0.5742
A0A1I0N6P6	103.6	101.6	102.3	102.1	99.5	96	100.2	95.3	99.5		A0A1I0N6P6	98.3333	102.5	99.2	1.3914	0.4297	0.0841
A0A1I0NAL1	99.5	99.5	100.8	100.6	99.1	97.1	99.4	100	103.9		A0A1I0NAL1	101.1	99.9333	98.9333	1.0337	0.1925	0.8365
A0A1I0NCU8
A0A1I0NDD9	101.1	118.6	95.3	102.5	102.4	93.9	85.8	93.4	107		A0A1I0NDD9	95.4	105	99.6	5.6456	0.4977	0.3715
A0A1I0NI41	97.9	114	100.5	102.2	97.9	91.6	98.3	95.1	102.5		A0A1I0NI41	98.6333	104.13	97.2333	3.604	0.9967	0.2023
A0A1I0NI44	100.1	108.9	99.4	107.5	101.5	90.1	97.3	92.1	103.1		A0A1I0NI44	97.5	102.8	99.7	3.8934	0.5965	0.4599
A0A1I0NI82	101.4	105.3	101.4	102.3	101.7	94.3	97.8	91.7	104.2		A0A1I0NI82	97.9	102.7	99.4333	2.6665	0.5503	0.2993
A0A1I0NSD6	104.4	96.8	98.2	98.8	102.9	92.3	96.4	92.7	117.5		A0A1I0NSD6	102.2	99.8	98	4.988	0.5742	0.9508
A0A1I0NXJ5	94.3	104.7	96.4	94.4	108.3	100.3	97.3	103.4	100.9		A0A1I0NXJ5	100.53	98.4667	101	3.1326	0.9925	0.5651
A0A1I0NYP9	103.1	119.2	98.3	100.1	111.5	95.8	82.2	91.6	98.1		A0A1I0NYP9	90.6333	106.87	102.47	5.2659	0.1118	0.2509
A0A1I0P5C6	98.9	101.7	96.4	94.8	98.6	101.7	101.3	103.7	102.9		A0A1I0P5C6	102.63	99	98.3667	1.508	0.0785	0.6895
A0A1I0P5X6	109.4	106.7	106.5	111.8	100.3	93.6	93	91.7	87		A0A1I0P5X6	90.5667	107.53	101.9	3.2883	0.0265	0.0615
A0A1I0P656	88	113.7	90.1	101.3	114.9	90.1	101.5	86.5	114		A0A1I0P656	100.67	97.2667	102.1	7.7993	0.9647	0.67
A0A1I0P683	101.8	105	104.8	100.8	102.9	97.1	98.4	93.7	95.4		A0A1I0P683	95.8333	103.87	100.27	1.3944	0.0291	0.0266
A0A1I0P6K5	103.9	105	102.6	104.4	104.2	97.3	90.2	91.8	100.7		A0A1I0P6K5	94.2333	103.83	101.97	2.3521	0.0376	0.1805
A0A1I0P6R3	100.5	102.4	100.5	104.1	101.6	97.1	95.7	95	103.1		A0A1I0P6R3	97.9333	101.13	100.93	1.9416	0.2725	0.6379
A0A1I0P6T5	106.8	101	105.2	103.5	94.8	99.8	99.1	95.5	94.3		A0A1I0P6T5	96.3	104.33	99.3667	1.9515	0.1596	0.0491
A0A1I0P7E5	99	112	101.6	103.4	103	101.2	92.9	95.3	91.5		A0A1I0P7E5	93.2333	104.2	102.53	2.4126	0.0216	0.1643
A0A1I0P7V2	98.3	99	99.8	99.3	99.3	96	100.1	100.4	107.8		A0A1I0P7V2	102.77	99.0333	98.2	1.6061	0.079	0.7427
A0A1I0P8Q7	101.4	118.3	100.7	103.6	106.5	92.3	90.3	89	98		A0A1I0P8Q7	92.4333	106.8	100.8	4.463	0.1493	0.1654
A0A1I0PF03	132.6	75.3	102.2	109.9	68.7	127.1	98.8	122.3	63.1		A0A1I0PF03	94.7333	103.37	101.9	17.0328	0.7469	0.862
A0A1I0PGK3	90	117.2	98.4	106.8	112	96.4	94.5	85.6	99		A0A1I0PGK3	93.0333	101.87	105.07	5.8078	0.1809	0.9145
A0A1I0PHD3	102.5	94.7	97.5	102	100.5	103.1	97.2	101.1	101.5		A0A1I0PHD3	99.9333	98.2333	101.87	1.5972	0.5812	0.1842
A0A1I0PHT8	95.8	111.3	99	103.1	107	85.5	97	88.8	112.4		A0A1I0PHT8	99.4	102.03	98.5333	6.162	0.984	0.6906
A0A1I0PJL0
A0A1I0PL24	105.1	101.6	99	96.9	96.9	97.1	98.8	98.2	106.4		A0A1I0PL24	101.13	101.9	96.9667	1.8341	0.2295	0.1723
A0A1I0PM90	99.9	96.4	113.3	119.9	93.7	96.7	98.4	92.2	89.5		A0A1I0PM90	93.3667	103.2	103.43	5.831	0.2332	0.6827
A0A1I0PN70
A0A1I0PQ71	99.3	97.2	96	99.6	96.2	96.6	101.5	98.7	114.9		A0A1I0PQ71	105.03	97.5	97.4667	3.004	0.1002	0.5312
A0A1I0PQF4	102.5	100.8	103	110.5	99.8	102.9	92.8	93.5	94.2		A0A1I0PQF4	93.5	102.1	104.4	1.8894	0.0053	0.592
A0A1I0PVM9
A0A1I0PW57	102.8	95.9	103.6	104	96.3	102.8	97.6	100.4	96.6		A0A1I0PW57	98.2	100.77	101.03	2.0808	0.3424	0.8027
A0A1I0PWE9	104.6	102.6	108.6	113.9	94.3	97.9	96.4	94.6	87.1		A0A1I0PWE9	92.7	105.27	102.03	3.9793	0.1012	0.2484
A0A1I0PWF8	102.7	112.1	94.3	101.4	105	83.5	97.9	90.8	112.2		A0A1I0PWF8	100.3	103.03	96.6333	6.0618	0.7716	0.519
A0A1I0PWL7
A0A1I0QAC2	104.5	104.3	103.1	90.7	108.4	94.8	102.6	88.5	103.1		A0A1I0QAC2	98.0667	103.97	97.9667	4.1516	0.8448	0.293
A0A1I0QB49	106.9	97	93.9	104.6	101.8	95.9	99	91.2	109.7		A0A1I0QB49	99.9667	99.2667	100.77	4.1108	0.9283	0.8179
A0A1I0QDI9	90.3	111.3	102.8	86.7	107.3	89.7	102	82.2	127.7		A0A1I0QDI9	103.97	101.47	94.5667	9.1645	0.5247	0.753
A0A1I0QFH4	90.3	109.2	92.2	99.6	114	91.1	93.9	90.1	119.5		A0A1I0QFH4	101.17	97.2333	101.57	7.4386	0.963	0.6667
A0A1I0QFN0	105.5	99.5	103.6	100.5	96.9	101.6	98.9	98.6	94.8		A0A1I0QFN0	97.4333	102.87	99.6667	1.5155	0.1938	0.082
A0A1I0QHP4	88.8	113.4	98.3	95.3	112	88.7	112.4	90.6	100.5		A0A1I0QHP4	101.17	100.17	98.6667	6.8091	0.8115	0.94
A0A1I0QJC9	98.1	101.1	99.4	99.1	106.8	97.4	96.6	94.7	106.9		A0A1I0QJC9	99.4	99.5333	101.1	2.7977	0.7153	0.7841
A0A1I0QKC3	97.3	94.4	104.3	104.7	95.8	99	101.6	99.8	103.2		A0A1I0QKC3	101.53	98.6667	99.8333	2.3362	0.5467	0.5737
A0A1M6R0H7	101.8	95.7	95.3	98.6	100.2	92.6	100.5	95.7	119.7		A0A1M6R0H7	105.3	97.6	97.1333	4.602	0.2247	0.7079
A0A1M6RL48	105.4	96.5	101.2	100.4	98.6	97.2	98.4	98.6	103.7		A0A1M6RL48	100.23	101.03	98.7333	1.8685	0.6826	0.4692
A0A1M6STK4	106.7	92.4	103.1	101.2	91.9	105.9	102.3	103.9	92.5		A0A1M6STK4	99.5667	100.73	99.6667	4.0025	0.9538	0.8329
A0A1M6SUS2	113.5	96.3	98.8	103.5	96.5	102.3	94.5	99	95.5		A0A1M6SUS2	96.3333	102.87	100.77	3.4312	0.317	0.4352
A0A1M6SWH6	102.7	104.4	100.7	103.1	102.8	96.1	94.8	92.6	102.8		A0A1M6SWH6	96.7333	102.6	100.67	2.3072	0.1987	0.3026
A0A1M6TH40	101.9	98.7	96.2	110.7	103.8	97.4	94.7	101.9	94.8		A0A1M6TH40	97.1333	98.9333	103.97	2.7779	0.1567	0.4567
A0A1M6THX0	106.5	96.6	98.7	90.9	96.2	106	95	105	105.2		A0A1M6THX0	101.73	100.6	97.7	3.6502	0.4929	0.7442
A0A1M6TM78	90.2	111.9	96.4	101.4	109.4	95.6	95	91.6	108.4		A0A1M6TM78	98.3333	99.5	102.13	5.2898	0.65	0.8427
A0A1M6TZ37	102.3	97.4	96.9	103.5	98.9	100.7	96.8	95.8	107.7		A0A1M6TZ37	100.1	98.8667	101.03	2.5352	0.884	0.5787
A0A1M6U7D2	101.5	106.5	98.8	102.2	104.7	94	95	91.9	105.4		A0A1M6U7D2	97.4333	102.27	100.3	3.2761	0.4718	0.5014
A0A1M6U8A1	94.6	101.1	100.7	109.8	104.3	94.5	102.4	91.3	101.4		A0A1M6U8A1	98.3667	98.8	102.87	3.5125	0.449	0.5793
A0A1M6U8F7	107.1	103.7	102	109	98.9	96.6	94.8	90.2	97.7		A0A1M6U8F7	94.2333	104.27	101.5	2.6782	0.0652	0.1713
A0A1M6U8P3	107.1	100.1	102.4	105.9	98.6	97.6	94.7	93.4	100.2		A0A1M6U8P3	96.1	103.2	100.7	2.2679	0.1334	0.2038
A0A1M6U920	104	102.4	104.4	111.4	97.3	100.9	94.4	95.5	89.6		A0A1M6U920	93.1667	103.6	103.2	2.6798	0.0269	0.3054
A0A1M6U9E5	102.7	116.3	102.9	101.7	105.9	92.5	91.7	89.9	96.6		A0A1M6U9E5	92.7333	107.3	100.03	3.6478	0.1136	0.077
A0A1M6UMJ4	102.6	96.8	102.8	105	94	100.4	99.9	105.6	93		A0A1M6UMJ4	99.5	100.73	99.8	3.0174	0.905	0.7929
A0A1M6V4D0	83.8	96.3	100.9	113.5	89.7	101.5	110.1	108.5	95.6		A0A1M6V4D0	104.73	93.6667	101.57	5.6087	0.538	0.2477
A0A1M6VCT7	99.9	97.8	106.2	97.7	97.9	95.4	102.7	98.5	103.9		A0A1M6VCT7	101.7	101.3	97	1.7975	0.1504	0.2685
A0A1M6VEW6	93.3	105.7	101.5	104.9	108.8	90.1	100.2	94.2	101.2		A0A1M6VEW6	98.5333	100.17	101.27	4.1019	0.6531	0.9717
A0A1M6W3J6	109.9	99.4	96.4	103.4	98.4	101.8	90.6	94.8	105.2		A0A1M6W3J6	96.8667	101.9	101.2	3.5475	0.3682	0.6451
A0A1M6WB45	101.4	102.9	101.8	100.5	100.2	100.7	96.5	97.5	98.4		A0A1M6WB45	97.4667	102.03	100.47	0.4177	0.0009	0.0026
A0A1M6WMV2	103.9	91.3	97	106.9	94.8	95.2	94.3	95.9	120.6		A0A1M6WMV2	103.6	97.4	98.9667	5.8161	0.536	0.683
A0A1M6WPQ8	95.8	105.2	96	96.2	107.5	95.2	94	101.5	108.6		A0A1M6WPQ8	101.37	99	99.6333	3.7831	0.7175	0.806
A0A1M6WW44	112	91.4	97.3	109.4	98.3	97.7	93.5	101.2	99.3		A0A1M6WW44	98	100.23	101.8	4.3722	0.561	0.9579
A0A1M6WW78	109.8	100.5	96.6	89.6	99.5	99.5	99.9	101.9	102.6		A0A1M6WW78	101.47	102.3	96.2	2.993	0.3371	0.2887
A0A1M6X0P3	100.7	94.2	96.6	106.8	102.1	100.6	93.8	94.8	110.3		A0A1M6X0P3	99.6333	97.1667	103.17	3.4456	0.6201	0.3047
A0A1M6X158	106.6	100.4	104.4	103.6	92.7	93.2	98.8	96.4	104		A0A1M6X158	99.7333	103.8	96.5	2.6425	0.6232	0.108
A0A1M6X634	102.4	101.7	104	108.7	100.3	97.7	92.9	93.1	99.2		A0A1M6X634	95.0667	102.7	102.23	2.2917	0.0502	0.3563
A0A1M6XE37	104	94.5	98.7	106.9	98.5	102.8	98.3	97.9	98.5		A0A1M6XE37	98.2333	99.0667	102.73	2.1187	0.2193	0.4436
A0A1M6XEW9	103.4	94.4	104.9	100.8	95	100.1	102.3	102.9	96.2		A0A1M6XEW9	100.47	100.9	98.6333	2.4948	0.6844	0.6138
A0A1M6XMB6	109.8	94.3	100.4	107.3	92.9	98.3	105.1	96.7	95.2		A0A1M6XMB6	99	101.5	99.5	3.9772	0.8671	0.6775
A0A1M6XNC7	95.4	97.2	95.1	102.9	99.8	98.3	98.4	98.5	114.3		A0A1M6XNC7	103.73	95.9	100.33	3.1717	0.3373	0.209
A0A1M6XUL5	99.1	96.4	97.7	109.3	101.9	90	102	87.2	116.2		A0A1M6XUL5	101.8	97.7333	100.4	5.8396	0.8069	0.6821
A0A1M6YI81	124.4	87.8	90	99.5	105.2	101.1	97.9	80.2	113.9		A0A1M6YI81	97.3333	100.73	101.93	8.9075	0.7187	0.977
A0A1M6YIT4	101.3	103.4	105.6	106.3	99.7	94.1	96.1	92.9	100.6		A0A1M6YIT4	96.5333	103.43	100.03	2.514	0.2469	0.1955
A0A1M6YWF7	103.2	109.2	105	111.8	100.8	90.8	97.9	88.8	92.5		A0A1M6YWF7	93.0667	105.8	101.13	3.9547	0.1296	0.1865
A0A1M6YX51	103	96.1	102.8	102.4	97.1	99.2	99.2	100.7	99.6		A0A1M6YX51	99.8333	100.63	99.5667	1.6038	0.9804	0.6423
A0A1M6Z1D6	77	120.5	95.1	99.2	102.7	82.2	114.3	92.4	116.4		A0A1M6Z1D6	107.7	97.5333	94.7	9.2762	0.341	0.9011
A0A1M7FH92	101.5	101	103.2	98	91.7	98.9	104.3	105.8	95.5		A0A1M7FH92	101.87	101.9	96.2	2.3018	0.18	0.2326
A0A1M7FJW8	89.9	111.3	93.1	85.9	117.3	90	96.8	92.4	123.3		A0A1M7FJW8	104.17	98.1	97.7333	8.8442	0.5991	0.8773
A0A1M7GKC7	106.8	93.6	110.9	97.8	90.9	105.3	98.5	110.2	85.8		A0A1M7GKC7	98.1667	103.77	98	5.6027	0.8964	0.445
A0A1M7K2L3	101.2	92.5	119.8	126.9	88.6	93.6	102.6	94.2	80.6		A0A1M7K2L3	92.4667	104.5	103.03	9.136	0.3945	0.6768
A0A1M7KY69	95.5	118.8	97.7	92.9	110.7	89.9	91.4	88.6	114.4		A0A1M7KY69	98.1333	104	97.8333	7.3961	0.9256	0.5352
A0A1M7RRF4	90.6	108.4	107.4	103.5	104.7	90	104.9	90.4	100.2		A0A1M7RRF4	98.5	102.13	99.4	4.9595	0.8294	0.6413
A0A1M7RWD1	101.7	95	95.1	97.2	97.1	97.7	96.2	92.5	127.3		A0A1M7RWD1	105.33	97.2667	97.3333	6.4993	0.3782	0.7475
A0A1M7S400	94.6	102.3	102.5	100.1	97.7	98.5	106.3	101.9	96		A0A1M7S400	101.4	99.8	98.7667	2.3212	0.4507	0.9589
A0A1M7S7G6	99.1	96.9	93.4	94.6	108.8	102.9	97.9	96.3	110		A0A1M7S7G6	101.4	96.4667	102.1	3.5787	0.9297	0.2718
A0A1T4JZ74	100.1	79.5	108.2	103.1	82.5	103.3	119.3	118	86.1		A0A1T4JZ74	107.8	95.9333	96.3	8.9155	0.3552	0.7186
A0A1T4JZ88	101.2	92.2	102.1	96.8	94.9	98.9	106.3	104.1	103.6		A0A1T4JZ88	104.67	98.5	96.8667	2.001	0.028	0.7119
A0A1T4JZB9	93.2	108.9	102.7	101.8	102.7	91.5	107.4	94.7	97.1		A0A1T4JZB9	99.7333	101.6	98.6667	4.0384	0.9299	0.6271
A0A1T4L0Z0	93.8	109.7	100.3	94.1	105.7	104.3	98.7	98	95.4		A0A1T4L0Z0	97.3667	101.27	101.37	3.4483	0.4075	0.7839
A0A1T4L1U1	86.2	105.1	93.1	102.1	104.6	88.5	104.5	97.3	118.5		A0A1T4L1U1	106.77	94.8	98.4	5.6051	0.2576	0.396
A0A1T4L550	93.5	105.6	98.4	100.1	103	96.6	104.7	100.2	97.8		A0A1T4L550	100.9	99.1667	99.9	2.573	0.7427	0.7509
A0A1T4L946	97.1	95.6	100.1	96.8	100	97.6	106.9	104.6	101.3		A0A1T4L946	104.27	97.6	98.1333	1.3311	0.0111	0.1715
A0A1T4LDC1	92.7	106.6	95.1	93.4	107.5	98.6	100.4	106.6	99		A0A1T4LDC1	102	98.1333	99.8333	3.6879	0.6188	0.6174
A0A1T4LR46	96.8	102.2	96	103.5	107.4	95.4	103.7	91.9	103		A0A1T4LR46	99.5333	98.3333	102.1	3.2088	0.6781	0.4944
A0A1T4M509	102.6	99	98.5	92.9	92.9	94.9	102.7	109.2	107.2		A0A1T4M509	106.37	100.03	93.5667	1.3912	0.0007	0.2518
A0A1T4MD15	94.5	98.5	101.7	98	99.8	96.8	105.5	104.6	100.6		A0A1T4MD15	103.57	98.2333	98.2	1.5669	0.0386	0.4036
A0A1T4MDF3	102.1	95.3	96.4	95.3	98.4	103.7	102	111.2	95.6		A0A1T4MDF3	102.93	97.9333	99.1333	3.2121	0.3693	0.5607
A0A1T4MF54	109.2	96.9	95	102.6	97.5	110	98.9	98.8	91.1		A0A1T4MF54	96.2667	100.37	103.37	3.6355	0.217	0.8935
A0A1T4MGX1	97.2	100.5	101	92	100.9	103.4	102	103.3	99.8		A0A1T4MGX1	101.7	99.5667	98.7667	2.1933	0.367	0.9503
A0A1T4MH18
A0A1T4N496	109.9	99.5	98.4	99.5	101.1	100.1	98.3	94.2	98.9		A0A1T4N496	97.1333	102.6	100.23	2.2965	0.2752	0.2801
A0A1T4NHD5	123	94.1	103.1	85.3	89.2	100	94.4	109.6	101.2		A0A1T4NHD5	101.73	106.73	91.5	6.098	0.3983	0.1711
A0A1T4NIV2	88.6	107.7	98.4	98.9	114.9	95.2	98.4	90.6	107.4		A0A1T4NIV2	98.8	98.2333	103	5.4928	0.6644	0.6406
A0A1T4NJP3	104	96.3	101.3	91.6	113.2	96	98.3	80.1	119.1		A0A1T4NJP3	99.1667	100.53	100.27	7.6476	0.9112	0.9492
A0A1T4NKM7	100.3	97.6	103.1	103.1	102.6	97.2	100.9	95.3	99.8		A0A1T4NKM7	98.6667	100.33	100.97	1.7343	0.371	0.9529
A0A1T4NL93	119.9	89.3	100.8	107.2	98.4	106.1	96.8	96.8	84.6		A0A1T4NL93	92.7333	103.33	103.9	5.8832	0.1974	0.6822
A0A1T4NUW9	106.4	83.5	86.1	100.4	84.2	112.3	101.3	126.4	99.4		A0A1T4NUW9	109.03	92	98.9667	8.0502	0.3142	0.3436
A0A1T4NZG1	98.5	92.8	104.2	104.7	99.2	93.4	112.6	94.5	100.1		A0A1T4NZG1	102.4	98.5	99.1	4.0864	0.5424	0.7501
A0A1T4PHQ9	95.9	110.9	95.6	96.7	107.4	97.1	100	94.6	101.8		A0A1T4PHQ9	98.8	100.8	100.4	3.7618	0.7422	0.8489
A0A1T4PPS8	107.2	94.4	101.8	101.7	98.3	101.9	98.7	100.2	95.9		A0A1T4PPS8	98.2667	101.13	100.63	2.3606	0.4509	0.6769
A0A1T4PZL0	88	106.2	107.3	110.2	100.7	95	110.9	91.4	90.4		A0A1T4PZL0	97.5667	100.5	101.97	5.8693	0.6088	1
A0A1T4Q012	96.7	94.6	97.2	94.1	107.6	98.1	106.7	103.4	101.6		A0A1T4Q012	103.9	96.1667	99.9333	2.5095	0.1969	0.1551
A0A255SKC0	97.6	105.8	96	92.5	104.8	91.5	93.8	94.9	123.2		A0A255SKC0	103.97	99.8	96.2667	6.3267	0.4265	0.9065
A0A255SLK8	129.6	85.2	93.6	93.2	79.6	98.7	105.5	122.6	92		A0A255SLK8	106.7	102.8	90.5	9.934	0.327	0.5977
A0A255SM96
A0A255SMT5
A0A255SS06	81.5	127.1	84.4	84.6	147.1	83.2	83.6	83.8	124.7		A0A255SS06	97.3667	97.6667	104.97	16.813	0.7876	0.8277
A0A255SSJ2	93.3	111.6	90.7	92.8	112.3	91.3	93	93.6	121.5		A0A255SSJ2	102.7	98.5333	98.8	7.6896	0.7053	0.8756
A0A285RQZ9	102.5	92.8	102.4	100.2	96	108.2	103	104.6	90.4		A0A285RQZ9	99.3333	99.2333	101.47	3.7999	0.7437	0.759
A0A285S3M8	111	90.3	99	106.9	92.6	107.1	98.6	104.1	90.5		A0A285S3M8	97.7333	100.1	102.2	4.9885	0.5545	0.925
A0A2G3DRY4	101.8	111.7	101.6	102.5	104.5	93.6	95	89.2	100		A0A2G3DRY4	94.7333	105.03	100.2	3.2698	0.1798	0.1538
A0A2G3DS66
A0A2G3DS98	103.7	109.6	97.5	106.1	105.9	94.8	97.7	83.8	101		A0A2G3DS98	94.1667	103.6	102.27	4.2395	0.1787	0.4745
A0A2G3DSR7	104	92.1	96.4	88.7	98.5	101.3	103.6	109.6	105.8		A0A2G3DSR7	106.33	97.5	96.1667	3.1499	0.0515	0.6196
A0A2G3DUW6
A0A2G3DV35	92.2	97.4	98.5	91.2	97.1	95.3	111.2	110.8	106.2		A0A2G3DV35	109.4	96.0333	94.5333	1.7697	0.0007	0.1685
A0A2G3DVE0	91.2	110.3	95	101.2	115.9	89.8	99.6	90.4	106.6		A0A2G3DVE0	98.8667	98.8333	102.3	6.1414	0.7424	0.772
A0A2G3DVR3	93	102	94.3	99	112.4	99.7	100.3	90.7	108.6		A0A2G3DVR3	99.8667	96.4333	103.7	4.2269	0.6792	0.2993
A0A2G3DWI2	94.3	110.2	93.5	98.7	115.2	93	95.9	88	111.3		A0A2G3DWI2	98.4	99.3333	102.3	6.3427	0.7015	0.8401
A0A2G3DYH2	98.4	101.6	98.4	97.4	104.8	97.2	101.4	94.7	106.1		A0A2G3DYH2	100.73	99.4667	99.8	2.472	0.7655	0.8413
A0A2G3E7D0	84	129.5	80.6	89.8	136.1	79	92.5	80.4	128.1		A0A2G3E7D0	100.33	98.0333	101.63	15.9181	0.9785	0.8785
A0A2G3EDA8	94.8	93.6	99.8	94.5	105.1	98.8	102	97.9	113.5		A0A2G3EDA8	104.47	96.0667	99.4667	3.4098	0.2461	0.2785
A0A2N0UIR2	95.1	99.7	101.5	103.3	107.3	97.3	100	95.8	100		A0A2N0UIR2	98.6	98.7667	102.63	2.163	0.2891	0.3859
A0A2N0UJ77	100.9	97.5	100.9	102.1	103.3	106	99.1	98.4	91.8		A0A2N0UJ77	96.4333	99.7667	103.8	1.6353	0.0213	0.4685
A0A2N0UJ79	100	92.4	98.1	96.8	98.5	107.3	103.1	110.2	93.5		A0A2N0UJ79	102.27	96.8333	100.87	3.6156	0.6544	0.3568
A0A2N0UJA7	107	86	102.7	99.7	93.8	110.8	103.4	107.9	88.8		A0A2N0UJA7	100.03	98.5667	101.43	5.7472	0.9153	0.7492
A0A2N0UJP3	111	88.1	102.6	95.4	96.1	103.9	101.6	104.2	97.1		A0A2N0UJP3	100.97	100.57	98.4667	4.3381	0.7241	0.8227
A0A2N0UJW1	101.8	100.4	108.9	98.4	96.4	102.1	101.2	98.7	92.1		A0A2N0UJW1	97.3333	103.7	98.9667	2.386	0.4361	0.1265
A0A2N0UL60	101.3	107.3	98.2	96.9	108.5	90.9	94.1	88.9	113.8		A0A2N0UL60	98.9333	102.27	98.7667	5.5174	0.943	0.6345
A0A2N0ULI1	103.4	89.2	107.9	99.7	103.6	95.6	102.5	88.5	109.6		A0A2N0ULI1	100.2	100.17	99.6333	5.017	0.9459	0.9579
A0A2N0UMX2	101.5	94.2	95.9	95.4	96.9	106.5	107	106.3	96.3		A0A2N0UMX2	103.2	97.2	99.6	3.1036	0.3496	0.3882
A0A2N0UQX7	126.7	71.6	90.5	99	85.7	117.3	92.4	123.5	93.3		A0A2N0UQX7	103.07	96.2667	100.67	12.243	0.8431	0.7451
A0A2N0USX0	112.4	89.4	102.5	103.9	95.1	110.6	97.4	94.1	94.7		A0A2N0USX0	95.4	101.43	103.2	4.6741	0.265	0.891
A0A2N0UUT6	96.3	113.5	88.7	85.8	122.1	96.7	85.4	94.2	117.2		A0A2N0UUT6	98.9333	99.5	101.53	9.2975	0.8616	0.9231
A0A2N0UVR5	85.6	107	102.6	101.7	107.2	88.8	109.7	90.4	107		A0A2N0UVR5	102.37	98.4	99.2333	6.0198	0.6871	0.8109
A0A2N0UXY0	95.7	80.5	115.3	112.8	91.3	110	110.2	109.1	75.1		A0A2N0UXY0	98.1333	97.1667	104.7	9.6564	0.7	0.6728
A0A2N0UY09	107.6	88.2	94.8	99.9	98.9	108.2	97.5	99.5	105.5		A0A2N0UY09	100.83	96.8667	102.33	3.9538	0.9393	0.3527
A0A2N0V0I8	100.6	86.8	100.9	97.4	101	105.5	104.7	97.5	105.7		A0A2N0V0I8	102.63	96.1	101.3	3.3561	0.605	0.2262
A0A2N0V0L0	105.3	91	97.6	99.5	95.9	109.2	100.9	104.5	96		A0A2N0V0L0	100.47	97.9667	101.53	3.6017	0.9421	0.5016
A0A412DYQ9	108.4	100.8	98.7	97.9	102.7	103.2	94.3	96.3	97.6		A0A412DYQ9	96.0667	102.63	101.27	2.0377	0.0836	0.2683
A0A412LBR6	105.1	93	99.1	96.8	97.9	112.4	99.4	103.7	92.5		A0A412LBR6	98.5333	99.0667	102.37	4.0046	0.5634	0.6996
A0A412LDR9
A0A413QDL5	104	94.4	98.7	98.8	94.7	112.5	101.6	104.7	90.6		A0A413QDL5	98.9667	99.0333	102	4.2807	0.6755	0.7267
A0A414E019	98.8	96.6	100.7	101.1	90.9	103.9	99.5	108.4	100.2		A0A414E019	102.7	98.7	98.6333	2.8966	0.3218	0.7335
A0A414E3J8	97.5	91.1	96.5	87.8	94.6	110.5	104.7	120.3	97		A0A414E3J8	107.33	95.0333	97.6333	5.6618	0.2131	0.4404
C3X252	102.1	92.5	94.6	101.2	95.9	99.3	105.6	109.3	99.5		C3X252	104.8	96.4	98.8	2.5204	0.0945	0.2111
C3X4B8	98.2	104.8	94.3	99.6	106.2	96.3	98.2	94.8	107.4		C3X4B8	100.13	99.1	100.7	3.2672	0.9554	0.7409
C3X5K6	96.5	103.3	100.3	84.3	101.3	100.3	108.3	110.3	95.5		C3X5K6	104.7	100.03	95.3	4.3088	0.1809	0.776
C3X5Q1	98	110	97.1	95.7	106.4	98.2	101.7	94	98.8		C3X5Q1	98.1667	101.7	100.1	3.3053	0.6178	0.6058
C3X6J0	81.1	150.6	84.8	80.8	146	80.6	81.1	75.9	119.1		C3X6J0	92.0333	105.5	102.47	19.7386	0.6812	0.8003
C3X6J5	66.2	173.8	79.4	88.8	167.2	77.7	72.6	69.2	105.1		C3X6J5	82.3	106.47	111.23	26.2819	0.4428	0.8866
C3X764	105.9	93.6	104.3	98.2	95.1	109.3	97.3	102.9	93.4		C3X764	97.8667	101.27	100.87	3.7009	0.5446	0.7719
C9RJ72	105.7	93.6	100.6	95.1	92.4	102.4	103.1	111.9	95.3		C9RJ72	103.43	99.9667	96.6333	3.839	0.2638	0.8311
C9RL46	100.7	93.1	96.8	103.4	100.4	94.6	100.6	99	111.5		C9RL46	103.7	96.8667	99.4667	2.9949	0.2667	0.3242
C9RNK1	85.2	93.3	89.4	89.3	86.9	92.4	119.7	131.7	111.9		C9RNK1	121.1	89.3	89.5333	3.7043	0.0006	0.0588
C9RNS6	110.8	92.1	104.5	95.5	96.9	96.1	103.4	101.2	99.6		C9RNS6	101.4	102.47	96.1667	3.2431	0.381	0.3031
C9RNZ4
C9RP04	100.5	97	98.6	97.9	98.3	99.1	103	102.1	103.6		C9RP04	102.9	98.7	98.4333	0.6678	0.0022	0.1926
C9RP13	104.9	93.7	105.4	98.1	97.8	94.1	100.2	95.4	110.6		C9RP13	102.07	101.33	96.6667	3.4817	0.3605	0.5337
C9RPJ7	99.9	98.1	100.4	95.1	97.9	99.9	101.6	105	102.2		C9RPJ7	102.93	99.4667	97.6333	1.0837	0.0126	0.9623
C9RQH1	94	115.7	102.7	108.2	102.5	93.5	100.8	86.6	96		C9RQH1	94.4667	104.13	101.4	5.0152	0.2936	0.4507
C9RQT8	72	128.4	78.9	86.1	147.5	83.5	88.8	79.6	135.4		C9RQT8	101.27	93.1	105.7	18.7189	0.9397	0.6506
C9RR28	93.5	107.8	101.1	102.9	107.9	101.1	98	95.4	92.2		C9RR28	95.2	100.8	103.97	2.8293	0.0684	0.947
D5ERV7	104.3	94.6	100.7	105	96.8	99.6	98.9	99.1	101.1		D5ERV7	99.7	99.8667	100.47	2.1832	0.8268	0.9035
D5ET63	99.5	95.6	103.1	105.6	95.3	98.7	101.8	102.1	98.4		D5ET63	100.77	99.4	99.8667	2.2568	0.7457	0.7945
D5ETL5	98.3	97.7	108.1	112.9	100	91.3	98.9	92.1	100.7		D5ETL5	97.2333	101.37	101.4	4.3815	0.4915	0.8124
D5ETR1	115.3	90	98.8	106	93.3	95.3	96.9	98.4	106		D5ETR1	100.43	101.37	98.2	5.1142	0.8173	0.7172
D5EUA2	100	102.7	103.2	105.8	99.8	97.5	98	94.3	98.7		D5EUA2	97	101.97	101.03	1.7294	0.1088	0.3316
D5EUC3	119.5	92.2	92.9	94.8	92.4	100.1	103.4	101.4	103.3		D5EUC3	102.7	101.53	95.7667	5.3647	0.4377	0.624
D5EUD4	94.4	105.4	97.6	120.4	129.3	71.2	113.5	60.2	108.1		D5EUD4	93.9333	99.1333	106.97	14.4222	0.5621	0.8526
D5EUS6	106	119.5	104.5	86.8	91.8	98.3	92.3	105.4	95.5		D5EUS6	97.7333	110	92.3	4.0571	0.7311	0.0201
D5EUX5	102.1	102.8	98.9	99.1	98.2	101.6	96.4	99.2	101.6		D5EUX5	99.0667	101.27	99.6333	1.2561	0.603	0.2889
D5EV48
D5EVT7	97.2	102	97.5	101.5	103.2	96.2	95.7	98.2	108.5		D5EVT7	100.8	98.9	100.3	2.7201	0.8322	0.6605
D5EWS5	96.7	114.8	96.1	101.7	101.3	96	98.3	94.2	101		D5EWS5	97.8333	102.53	99.6667	3.87	0.6484	0.4983
D5EX27	99.2	95.5	97.7	98.3	100.3	96.3	98.7	100.4	113.4		D5EX27	104.17	97.4667	98.3	2.8309	0.1512	0.4597
D5EX32	103.1	93.4	100.2	101	96.9	97.6	102.1	102.3	103.4		D5EX32	102.6	98.9	98.5	1.8285	0.1408	0.6864
D5EX68	80.4	87.4	90.9	118.2	92.1	95.5	108.5	117.1	109.8		D5EX68	111.8	86.2333	101.93	5.2854	0.1064	0.028
D5EXZ0	82.9	119.6	100.3	98.9	110.5	80.8	103.6	87.1	116.3		D5EXZ0	102.33	100.93	96.7333	9.2822	0.7061	0.8469
D5EY74	97	97.4	100.5	94.4	94	97.6	107.3	103.3	108.6		D5EY74	106.4	98.3	95.3333	1.2993	0.0008	0.6715
D5EYJ8	98.3	94.5	103.6	100.5	92.1	101.1	104.1	110	95.8		D5EYJ8	103.3	98.8	97.9	3.2846	0.2661	0.8334
D5EZ18	103.8	103.1	96.9	102.9	99.3	106.1	92.8	97.4	97.8		D5EZ18	96	101.27	102.77	1.9355	0.0419	0.7649
D8DYF6	108.1	98.9	86.5	98.2	101.1	94.7	93.3	96.4	122.9		D8DYF6	104.2	97.8333	98	6.6033	0.4939	0.7953
D8E078	79.3	96.6	119	131.5	115.5	89.6	106.3	80.7	81.4		D8E078	89.4667	98.3	112.2	10.8316	0.2051	0.6563
D9SAD6	97.9	91.2	105.6	103.4	93.7	99.2	112.5	98.5	97.8		D9SAD6	102.93	98.2333	98.7667	4.0049	0.4419	0.7136
D9SBC0	101.9	99.7	93.7	104.9	99.2	99.6	97.9	95.7	107.5		D9SBC0	100.37	98.4333	101.23	2.7388	0.934	0.49
G0VLS1	100	95.6	101.6	97.1	101.6	98.7	99	105.4	101		G0VLS1	101.8	99.0667	99.1333	1.6858	0.2659	0.6655
G0VLZ7	96.1	108.7	97.7	97	106.8	97	102.3	97.6	96.7		G0VLZ7	98.8667	100.83	100.27	3.1289	0.7219	0.8
G0VM74	82.6	120.5	88.2	90.4	125.2	79.9	90.6	83	139.6		G0VM74	104.4	97.1	98.5	14.6229	0.7554	0.8596
G0VMF1	108.7	97.1	103.4	104.7	96.9	95.3	102.5	90.7	100.7		G0VMF1	97.9667	103.07	98.9667	3.3238	0.6874	0.326
G0VND3	101.3	104.8	94	103.8	104.4	92	96.1	93.6	110		G0VND3	99.9	100.03	100.07	4.181	0.9774	0.9967
G0VNH1	114.1	91.7	94.4	93	99	97.5	98.6	94.3	117.4		G0VNH1	103.43	100.07	96.5	5.8708	0.4449	0.8695
G0VNH2	94.1	106.9	101.2	96.9	104.6	94.2	100.7	94.3	107.1		G0VNH2	100.7	100.73	98.5667	3.5152	0.7219	0.7512
G0VNI5	101.4	96.6	97.7	105.8	100.2	97.3	105.4	95.1	100.6		G0VNI5	100.37	98.5667	101.1	2.3934	0.9441	0.4723
G0VNR2	97.7	103.9	98.4	98.4	102	101.9	100.7	95.9	101.2		G0VNR2	99.2667	100	100.77	1.6431	0.5505	0.9007
G0VPW5	92.5	100.6	92.7	100	104.6	104.4	99.4	103.6	102.2		G0VPW5	101.73	95.2667	103	1.9055	0.9134	0.0218
G0VQ47	96.5	104.1	93.7	99.1	105.7	93	102.7	94.6	110.6		G0VQ47	102.63	98.1	99.2667	3.8486	0.4976	0.6503
G0VQA6	152.2	65.9	104.8	116.1	68.7	136.7	84.7	104.6	66.3		G0VQA6	85.2	107.63	107.17	19.5809	0.4181	0.7606
G0VQE6	96.4	97.2	102.9	96.8	99	102.7	104.1	96.2	104.7		G0VQE6	101.67	98.8333	99.5	2.21	0.4526	0.6323
G0VRR0	97.2	97.9	97.6	100.5	99.9	96.2	106.3	100.8	103.6		G0VRR0	103.57	97.5667	98.8667	1.2069	0.0193	0.1055
G0VS03	106.4	88.5	100.4	92.4	87.6	106.6	103.9	99.5	114.7		G0VS03	106.03	98.4333	95.5333	5.1832	0.1902	0.9291
G0VS15	99.1	102.4	104.2	96.1	106.3	101.2	98.8	95.8	96.2		G0VS15	96.9333	101.9	101.2	1.982	0.1371	0.4236
G0VS23	91.6	105.3	99.5	101.6	107.7	98.5	100.2	94.8	100.7		G0VS23	98.5667	98.8	102.6	2.9796	0.4292	0.5333
G0VS32	113.1	95.3	102.8	108.1	98.9	90.5	96.4	100.6	94.3		G0VS32	97.1	103.73	99.1667	4.3159	0.6134	0.3666
G2SMJ5	107.8	99.8	98	95.1	100	107.4	94.4	99.4	98.1		G2SMJ5	97.3	101.87	100.83	2.8341	0.3479	0.5546
G2SMJ7	108.4	90.7	95.4	99.8	96.8	104.8	97.7	102.5	103.8		G2SMJ7	101.33	98.1667	100.47	3.5075	0.7803	0.5756
G2SPQ0	96	105.7	97.5	101.3	101.1	97.7	100.7	90.4	109.6		G2SPQ0	100.23	99.7333	100.03	3.7071	0.9586	0.9394
G2SQV0	96.9	122.3	79.4	89.9	133.9	81.7	82.1	73.1	140.7		G2SQV0	98.6333	99.5333	101.83	16.9992	0.9051	0.9555
G2SQV6	101.1	97.4	99.9	99.9	98.7	100.9	99.9	100.4	101.9		G2SQV6	100.73	99.4667	99.8333	0.8069	0.388	0.5323
G2SQV9
G2SRL5	100.5	87.8	111.8	123.1	88.6	98.5	99.8	100.6	89.5		G2SRL5	96.6333	100.03	103.4	7.4391	0.5507	0.9086
H7EHF1	87.3	110.8	92.5	104.5	110.7	95.4	97.2	94	107.6		H7EHF1	99.6	96.8667	103.53	5.397	0.7229	0.4566
H7EJE5	95.1	103.1	100.5	97.9	103.6	93.5	104.2	94.9	107.3		H7EJE5	102.13	99.5667	98.3333	3.054	0.4039	0.9933
H7ELA1
H7ELR2	96.4	96.9	102	100.3	99.6	95.6	104.7	100.9	103.7		H7ELR2	103.1	98.4333	98.5	1.4875	0.0538	0.4216
H7ELT1	95	95.6	100.4	95.2	96.4	97.2	113	99.7	107.6		H7ELT1	106.77	97	96.2667	2.4612	0.0176	0.4022
H7EM78	99.2	101.7	93.2	93.7	107.8	96.1	96.9	96.4	114.9		H7EM78	102.73	98.0333	99.2	4.5592	0.5474	0.6944
H7EMT9	98.2	98	124.8	90.3	98.1	83.6	97	92.4	117.6		H7EMT9	102.33	107	90.6667	7.2295	0.4046	0.2168
H7EMZ4	103.4	101	101.9	96	94.5	102.7	101.8	100.8	97.9		H7EMZ4	100.17	102.1	97.7333	1.6545	0.4943	0.1357
H7ENC7	105.6	93.6	96.8	96.7	98.1	101	97.1	94.3	116.8		H7ENC7	102.73	98.6667	98.6	4.6402	0.5189	0.8283
H7ENE5	98.2	108.1	99.8	96.2	108.5	94.5	89.9	91.7	113.2		H7ENE5	98.2667	102.03	99.7333	5.3195	0.7893	0.6889
H7ENE6
H7ENF0	96.5	108.9	103.9	96.8	104.8	101.4	97.6	99.9	90.3		H7ENF0	95.9333	103.1	101	2.9845	0.2059	0.348
H7ENF3	96.8	103.1	103.8	103.6	104	105.1	98.1	92.2	93.2		H7ENF3	94.5	101.23	104.23	1.6812	0.0057	0.911
H7ENV1	101.1	100.1	105.5	99.3	101.8	92.4	95.7	92.7	111.4		H7ENV1	99.9333	102.23	97.8333	3.8416	0.8146	0.4693
H7EP63	86.1	107.6	96.4	96.7	110.3	90.1	105.2	94.4	113.2		H7EP63	104.27	96.7	99.0333	5.8759	0.4825	0.598
H7EPH6	87.8	106.5	110	97.7	101	101.4	102.4	94.7	98.4		H7EPH6	98.5	101.43	100.03	4.235	0.7524	0.7299
I5AQF7	92.2	112.1	92.2	90.1	113.8	93.9	98.4	93.5	113.7		I5AQF7	101.87	98.8333	99.2667	6.7086	0.7678	0.8816
I5AQF9	97.9	94.8	97.8	97	98.2	106.1	104.4	106.5	97.3		I5AQF9	102.73	96.8333	100.43	2.3756	0.3646	0.191
I5AQL2	112	98	84.2	102.2	101.6	93.2	94.1	94.4	120.3		I5AQL2	102.93	98.0667	99	7.0298	0.667	0.8065
I5AQS1	98.7	110.7	90.3	93.5	110.2	92.9	97.7	88.6	117.5		I5AQS1	101.27	99.9	98.8667	6.8304	0.8126	0.979
I5AR57	98.5	94.6	107.9	94.9	93.7	106.4	105.5	103	95.5		I5AR57	101.33	100.33	98.3333	3.6967	0.6069	0.8355
I5AR59	97.8	97.3	99.7	95.7	99.1	101.8	100.8	102.2	105.7		I5AR59	102.9	98.2667	98.8667	1.3871	0.0603	0.304
I5AS89	99.7	99.9	100.7	90.6	97.5	102	106.4	102.6	100.7		I5AS89	103.23	100.1	96.7	2.1518	0.0806	0.6648
I5AS90	99.9	106.1	94.6	88.1	104.8	99.7	95.4	105.1	106.3		I5AS90	102.27	100.2	97.5333	3.9735	0.4459	0.8334
I5AS91	94.6	103.3	97.4	97.4	108.6	95.7	102.3	99.1	101.6		I5AS91	101	98.4333	100.57	2.8221	0.8219	0.5415
I5AS92	93.3	112	97.3	95.5	109.7	92.1	97	93.8	109.3		I5AS92	100.03	100.87	99.1	5.2819	0.9352	0.8325
I5ASD1	104.2	97.5	99.5	98.9	100.4	98.8	100.3	95.1	105.4		I5ASD1	100.27	100.4	99.3667	2.0858	0.8062	0.7875
I5ASJ1	100.6	101	98.5	102.6	101.6	93	99.4	95.8	107.5		I5ASJ1	100.9	100.03	99.0667	2.6991	0.6558	0.9193
I5ASX4	102.1	99.1	97.2	101	105.8	97.1	97	98.6	101.9		I5ASX4	99.1667	99.4667	101.3	1.866	0.4926	0.6467
I5ASZ4	95.4	108.1	97.1	82	107.4	116.8	94	111.3	88		I5ASZ4	97.7667	100.2	102.07	7.5864	0.7035	0.965
I5AT31	96.5	99.4	99.1	89.4	100.4	107.6	103.7	110.2	93.6		I5AT31	102.5	98.3333	99.1333	4.1704	0.5383	0.7244
I5AT53	101.7	99	101.1	103.2	101.3	107.2	99.5	93.8	93.3		I5AT53	95.5333	100.6	103.9	1.5966	0.0098	0.806
I5AT54	93.3	109.2	97.3	100.9	109.4	93.5	97	89.7	109.9		I5AT54	98.8667	99.9333	101.27	5.1243	0.759	0.9362
I5ATE5	113.1	80.6	97.8	97.1	85.7	112.2	102.9	121.7	88.9		I5ATE5	104.5	97.1667	98.3333	8.8941	0.5989	0.7812
I5ATH2	105.4	101.6	107.8	105.5	102.1	103.4	93.9	91.6	88.7		I5ATH2	91.4	104.93	103.67	1.4722	0.0006	0.0267
I5ATH8	113	105.5	107.4	102	97.6	114.7	92.3	88.4	79.2		I5ATH8	86.6333	108.63	104.77	3.934	0.01	0.0899
I5ATV2	106.7	99	101.4	98.1	101.8	102.5	100.5	94.3	95.7		I5ATV2	96.8333	102.37	100.8	1.8764	0.1289	0.2632
I5AUB9	106.5	96.6	88.7	108.3	96.2	100.8	105.9	99.9	97.1		I5AUB9	100.97	97.2667	101.77	3.9024	0.9849	0.4179
I5AUG9	75.1	134.7	76.4	72.9	134.2	78.3	85.1	78.5	164.8		I5AUG9	109.47	95.4	95.1333	22.6518	0.644	0.8784
I5AUJ3	99.7	98.1	96.5	96.5	100	95.4	103.4	101.8	108.6		I5AUJ3	104.6	98.1	97.3	1.5264	0.0112	0.4239
I5AUR0	95	117.7	94.1	86.6	113.3	98.8	99.3	94	101.1		I5AUR0	98.1333	102.27	99.5667	6.4216	0.8205	0.7053
I5AUV7	99.1	100	98.1	102.5	106.2	89.6	105.5	95.1	103.8		I5AUV7	101.47	99.0667	99.4333	3.4636	0.6555	0.817
I5AV92	99.7	113.5	93.4	91.4	114.7	84.6	93.9	85.3	123.5		I5AV92	100.9	102.2	96.9	9.1678	0.8128	0.7405
I5AVA5	103.6	91.3	108.6	101.5	88.1	104.7	105.7	106.1	90.4		I5AVA5	100.73	101.17	98.1	5.131	0.7716	0.744
I5AVJ5	104.6	98.7	93.5	95.4	128.7	88.1	87.4	78.3	125.2		I5AVJ5	96.9667	98.9333	104.07	11.1446	0.6888	0.8488
I5AVR7	106.9	94.3	98	96.4	97.3	102.4	99.2	101	104.4		I5AVR7	101.53	99.7333	98.7	2.5688	0.4602	0.9788
I5AVU4	95.9	103.5	99.7	99.6	100.1	108.3	99.4	95.5	98		I5AVU4	97.6333	99.7	102.67	2.1656	0.1648	0.6501
I5AVU5	88.7	101.2	110.7	115.2	110.4	92.5	103.7	87	90.6		I5AVU5	93.7667	100.2	106.03	6.1655	0.2142	0.8281
I5AVU8	113.6	99.2	101.7	98	91.4	107.5	97.3	99.6	91.7		I5AVU8	96.2	104.83	98.9667	3.9612	0.472	0.2185
I5AVV7	97.2	105.6	102.2	103.8	105.3	90.4	98.9	93.5	103		I5AVV7	98.4667	101.67	99.8333	3.4619	0.7126	0.6151
I5AVW1	89.8	134.8	91.9	96.1	115	85.5	94.2	84.8	107.9		I5AVW1	95.6333	105.5	98.8667	10.5579	0.7503	0.5795
I5AVX1	90.6	118.1	91.2	99	114.2	82.6	98.6	82.6	123		I5AVX1	101.4	99.9667	98.6	10.0575	0.8527	0.9736
I5AVX2	101.7	100.2	102.1	101.7	101.7	99.3	100.2	97.5	95.7		I5AVX2	97.8	101.33	100.9	0.9459	0.0407	0.2602
I5AW15	77.9	114.1	92.1	103.6	121.1	98.3	97.5	93.5	101.9		I5AW15	97.6333	94.7	107.67	7.3989	0.4673	0.3373
P42475	102.4	105.7	96.1	97.4	105.8	100.3	94.9	99.1	98.3		P42475	97.4333	101.4	101.17	2.2844	0.2489	0.6226
Q7M8E3	112.6	100.9	96.3	88.7	100.9	104.2	96.6	103.1	96.6		Q7M8E3	98.7667	103.27	97.9333	4.1011	0.9664	0.3611
Q7MA20	96.1	105.5	98.5	97.3	107.1	96.5	99.3	94.7	104.9		Q7MA20	99.6333	100.03	100.3	3.0693	0.8825	0.9911
Q7MA59
Q7MSE9	85.9	97.7	85.6	101.8	105.9	96.2	97.8	114.7	114.5		Q7MSE9	109	89.7333	101.3	4.2872	0.1216	0.0384
UPI00000B11BB	87.1	78.9	113.7	123.8	93	77.9	144.2	78.5	102.9		UPI00000B11BB	108.53	93.2333	98.2333	14.8367	0.5782	0.6646
UPI000192EB6F	98.7	109	101.5	88.8	103.7	101.6	98.2	96.8	101.5		UPI000192EB6F	98.8333	103.07	98.0333	3.3205	0.9633	0.2935
UPI0001CD4BE5	114.7	89.6	103.5	100.7	95.5	125.5	91	98.5	80.9		UPI0001CD4BE5	90.1333	102.6	107.23	7.4022	0.1428	0.9118
UPI0001CD525B	103.7	91.7	101.8	98.1	99.3	107.8	99.8	102.4	95.4		UPI0001CD525B	99.2	99.0667	101.73	3.0201	0.6277	0.6457
UPI0001CD5261	104	93.9	106.6	108.6	98	103.4	99.3	95.7	90.5		UPI0001CD5261	95.1667	101.5	103.33	3.209	0.1099	0.8316
UPI0001CD5989	106.1	100.9	93.3	89.9	96.9	99.2	104.9	101.6	107.2		UPI0001CD5989	104.57	100.1	95.3333	2.8446	0.0658	0.6509
UPI0001CD5E4F	122.2	90	104.9	100.7	81.1	132	91.9	107	70.2		UPI0001CD5E4F	89.7	105.7	104.6	11.8368	0.3624	0.6954
UPI0001CD69B0	114	90.1	108.4	103.3	92.8	111.4	97.3	101.8	80.9		UPI0001CD69B0	93.3333	104.17	102.5	6.3615	0.2931	0.5735
UPI0001D075B0	97.1	121.9	98.2	101.3	106.7	88.6	94.6	88.5	103		UPI0001D075B0	95.3667	105.73	98.8667	6.1071	0.5607	0.3322
UPI0001D075BC	110.6	97	88.2	101.2	105.6	92.1	91.7	86.7	126.9		UPI0001D075BC	101.77	98.6	99.6333	8.5295	0.8394	0.8751
UPI0001D075C5	97.2	115.2	99.6	101.8	104.9	98.6	95.2	95.4	92		UPI0001D075C5	94.2	104	101.77	3.4814	0.1261	0.3154
UPI0001D07659	105.6	105.3	102.9	108.9	99.5	100.7	93.8	92.9	90.4		UPI0001D07659	92.3667	104.6	103.03	1.8698	0.004	0.0705
UPI0001D07689	98.8	106.2	102.5	109.5	103.4	97.8	94.5	90.6	96.7		UPI0001D07689	93.9333	102.5	103.57	2.5271	0.0282	0.5216
UPI0001D07747	96.3	100.3	91.7	99.6	106	96.8	101.7	94.6	113		UPI0001D07747	103.1	96.1	100.8	3.7546	0.5303	0.2873
UPI0001D07958	104.5	100.1	100.5	98.8	97.7	105.8	99.4	97.6	95.7		UPI0001D07958	97.5667	101.7	100.77	1.7841	0.1934	0.4034
UPI0001DB1BE7	95.4	123.7	95	93.5	119.7	86.8	92.5	89.1	104.2		UPI0001DB1BE7	95.2667	104.7	100	8.4052	0.6212	0.5712
UPI0001DB1BEC	96.2	109.5	94.1	93.7	110.1	92.4	92.7	92.3	118.9		UPI0001DB1BEC	101.3	99.9333	98.7333	6.6619	0.7966	0.9683
UPI0001DB1C14	86.9	109.9	100.1	103.7	100.8	96.9	107.9	97.1	96.7		UPI0001DB1C14	100.57	98.9667	100.47	4.5366	0.948	0.7955
UPI0001DB1C19	97.6	101.7	96.4	94.7	102.5	102.8	100.8	104.8	98.7		UPI0001DB1C19	101.43	98.5667	100	2.066	0.5444	0.4863
UPI0001DB1CD8	90.7	113.2	98	94.8	106.7	95.7	100	95.7	105.2		UPI0001DB1CD8	100.3	100.63	99.0667	4.6939	0.8848	0.85
UPI0001DB1CDC
UPI0001DB1CE1	93.3	104.9	104.5	93.7	108.2	100.8	94.1	96.5	104.1		UPI0001DB1CE1	98.2333	100.9	100.9	3.6996	0.5982	0.8536
UPI0001DB1CE5	99.9	119	100.7	91.1	113	85.1	97	88.1	106.1		UPI0001DB1CE5	97.0667	106.53	96.4	6.7774	0.882	0.2854
UPI0001DB1CE8	96.6	111.7	98.6	98.2	104.2	94.2	97.2	92	107.3		UPI0001DB1CE8	98.8333	102.3	98.8667	4.1248	0.8973	0.5281
UPI0001DB1CE9	91.2	141.6	79.5	81.9	131.4	88	81.8	83.4	121.1		UPI0001DB1CE9	95.4333	104.1	100.43	16.0282	0.7918	0.7986
UPI0001DB1CEF	72.2	155	81.1	85.6	145.8	72.3	79.8	72.3	135.9		UPI0001DB1CEF	96	102.77	101.23	23.1132	0.8594	0.9132
UPI0001DB1CF1	98.8	108	100.4	101.5	105.1	99.5	95.6	93.5	97.6		UPI0001DB1CF1	95.5667	102.4	102.03	2.0115	0.046	0.3535
UPI0001DB1CF4	90.4	124.8	94.4	92.5	122.1	85.8	88.9	86.8	114.5		UPI0001DB1CF4	96.7333	103.2	100.13	10.3542	0.775	0.756
UPI0001DB1CF6	97.3	99	110.1	100.3	97	101.2	104.2	98.4	92.6		UPI0001DB1CF6	98.4	102.13	99.5	3.1065	0.7002	0.4682
UPI0001DB1CF7	103.6	103.7	101.3	109.1	105.3	96.5	97.6	85.3	97.6		UPI0001DB1CF7	93.5	102.87	103.63	3.2326	0.0546	0.5412
UPI0001DB1D8E	103.1	104.9	95.1	108.6	98.1	92	101.3	86.5	110.4		UPI0001DB1D8E	99.4	101.03	99.5667	5.1986	0.9478	0.8222
UPI0001DB1DCF	96.1	94.2	103.1	102	96.9	104.3	101.9	97.2	104.4		UPI0001DB1DCF	101.17	97.8	101.07	2.3494	0.8129	0.3031
UPI0001DB20ED	89.7	115.1	81	93.9	126.7	80.1	90.6	81	141.9		UPI0001DB20ED	104.5	95.2667	100.23	14.7536	0.7925	0.7403
UPI0001DB2195	85.8	89.6	99.2	98	98.6	98.1	108.8	106.6	115.2		UPI0001DB2195	110.2	91.5333	98.2333	2.7438	0.0096	0.0205
UPI0001DB225B	97.6	102.4	92.9	87.6	105.2	99.8	97.2	101.6	115.7		UPI0001DB225B	104.83	97.6333	97.5333	4.6816	0.2755	0.7033
UPI0001DB227F	94.9	105.8	91.6	91	107.6	86.6	100.8	89.8	132		UPI0001DB227F	107.53	97.4333	95.0667	8.5446	0.3204	0.8722
UPI0001DB2341	97.1	93	109.6	115.1	96.6	98.3	87.6	92.5	110		UPI0001DB2341	96.7	99.9	103.33	5.9442	0.4695	0.8745
UPI0001DB234D	90	102.3	100.5	93.7	103.5	101.2	103.1	97.2	108.5		UPI0001DB234D	102.93	97.6	99.4667	3.3721	0.4134	0.4994
UPI0001DB2432	95.2	118.4	89.4	88.2	119.2	86.5	91.2	90.9	121		UPI0001DB2432	101.03	101	97.9667	9.8509	0.8536	0.8754
UPI0001DB2485	96.8	137.3	105.2	96.5	101.1	85.4	87.8	86.5	103.4		UPI0001DB2485	92.5667	113.1	94.3333	8.2358	0.6236	0.1085
UPI0001DB2486	96.6	115.6	99.4	103.7	107.9	96.1	90.7	92.6	97.4		UPI0001DB2486	93.5667	103.87	102.57	4.1219	0.1338	0.435
UPI0001DB25AF	106.5	95.3	94.5	100.5	96.5	99.5	94.9	99.4	112.9		UPI0001DB25AF	102.4	98.7667	98.8333	3.9029	0.5057	0.8051
UPI0001DB25E7	100.6	108.1	97.7	92.4	106.7	98.5	93.6	97.2	105.2		UPI0001DB25E7	98.6667	102.13	99.2	3.5831	0.8175	0.5124
UPI0001DB260F	99.7	108.1	103.7	104.4	97.9	90.7	98	92.6	105		UPI0001DB260F	98.5333	103.83	97.6667	3.3874	0.9362	0.2135
UPI0002D771F6	104.4	97.7	98.4	98.1	103.2	99.7	96.4	100.1	102.1		UPI0002D771F6	99.5333	100.17	100.33	1.7867	0.7519	0.9657
UPI0002E42F76	107	97.5	104	103.1	101.1	109.7	94.1	96.5	86.9		UPI0002E42F76	92.5	102.83	104.63	2.7648	0.0167	0.5392
UPI00031FF12C	112.3	88.5	99.6	95.4	91.7	127.4	96.1	107.2	81.9		UPI00031FF12C	95.0667	100.13	104.83	8.7433	0.4657	0.899
UPI0003F6C872	99	103	93.3	97.6	100.3	101.6	101.1	102.3	101.9		UPI0003F6C872	101.77	98.4333	99.8333	1.7733	0.3727	0.3909
UPI0003FC57BC	82.2	135.3	91.2	78.9	127.1	94.7	86.3	90.6	113.6		UPI0003FC57BC	96.8333	102.9	100.23	13.4446	0.8289	0.8282
UPI00041997DB	104.9	107.8	98.4	97.8	98.3	97.3	99.4	98.7	97.3		UPI00041997DB	98.4667	103.7	97.8	1.652	0.8185	0.033
UPI000428D23A
UPI00047FDBEA	98	98	101.3	101.1	109.5	93.5	97.6	96	105		UPI00047FDBEA	99.5333	99.1	101.37	3.1752	0.7488	0.6905
UPI00051C3A8B	114.2	97	103.9	99	97.6	107.8	92.5	97	91.2		UPI00051C3A8B	93.5667	105.03	101.47	3.5709	0.1121	0.2133
UPI0008DF6B0E	88.7	108.3	102.3	94	108.1	97.5	94.7	97.6	108.8		UPI0008DF6B0E	100.37	99.7667	99.8667	4.8328	0.9365	0.9661
UPI0008DFA946	97.7	99.4	103	103.8	99.6	95.4	104	97.3	99.9		UPI0008DFA946	100.4	100.03	99.6	2.0103	0.7935	0.9492
UPI0008E00B3C	91.3	113.3	98.9	102.4	117.3	92.1	96.7	90.8	97.3		UPI0008E00B3C	94.9333	101.17	103.93	5.7569	0.3008	0.9751
UPI0008E07279
UPI0008EA07DC	103	104.5	98.2	97.2	101.8	97.8	96.9	99.4	101.2		UPI0008EA07DC	99.1667	101.9	98.9333	1.5544	0.8641	0.1868
UPI0008ECA2D1	99.1	104.9	98.9	101.3	104.4	92.5	97.9	93.9	107.1		UPI0008ECA2D1	99.6333	100.97	99.4	3.2581	0.9855	0.7266
UPI0008ED1137	100.5	90	106.5	103.9	93.3	95.2	101.5	102.8	106.1		UPI0008ED1137	103.47	99	97.4667	3.4531	0.2504	0.9172
UPI0008EED52C	101	102.6	101.3	101.2	95.2	98.3	100.9	104.6	95		UPI0008EED52C	100.17	101.63	98.2333	1.9198	0.6324	0.2936
UPI000C33F3DD	101.8	90	99.1	98.5	95.6	108	104.1	110.2	92.7		UPI000C33F3DD	102.33	96.9667	100.7	4.2058	0.6777	0.4459
UPI000E4B08C4	94.1	101.1	101.4	98	107.3	94.3	103.8	95.7	104.4		UPI000E4B08C4	101.3	98.8667	99.8667	3.0829	0.6969	0.714
W7UBJ0	94.6	98.2	95.3	100.9	99.3	109.1	101.3	104.5	96.9		W7UBJ0	100.9	96.0333	103.1	2.2569	0.797	0.0654
W7UC96
W7UDR0	102.1	97.4	99	94.4	99.9	98.4	97.8	106.2	104.7		W7UDR0	102.9	99.5	97.5667	1.9397	0.0967	0.9508
W7UDV4	92.8	95.2	97.6	99.3	100.3	100.1	105.8	105.9	103.1		W7UDV4	104.93	95.2	99.9	0.9754	0.0032	0.0019
W7UEH9	108	98	98.9	94.1	97.3	107.4	102.9	106.9	86.5		W7UEH9	98.7667	101.63	99.6	4.6625	0.8442	0.7048
W7UFD2	84.6	140.1	81.1	93.8	143.4	93.1	82.7	81.4	99.9		W7UFD2	88	101.93	110.1	15.0333	0.334	0.9674
W7UFF4	98.3	106.5	97.4	97.9	104	95.1	99.8	96.3	104.9		W7UFF4	100.33	100.73	99	2.6782	0.7858	0.7129
W7UFK6	84.2	106.2	92.2	83.1	116.4	95.2	99	98.5	125.1		W7UFK6	107.53	94.2	98.2333	8.4303	0.3907	0.5228
W7UFQ9	99.8	106.8	93.8	96	108.6	90.9	95.3	91.4	117.4		W7UFQ9	101.37	100.13	98.5	5.981	0.7543	0.9306
W7UGP4	94.4	103.4	97.1	93.2	103.9	111.5	102.4	97	97		W7UGP4	98.8	98.3	102.87	3.5835	0.5225	0.4995
W7UH98	85.4	104.2	86.2	100.2	118.2	89	101	94.2	121.5		W7UH98	105.57	91.9333	102.47	7.6883	0.6201	0.2731
W7UHX7	103.7	97.5	101	95	97.5	104	98.7	105.9	96.8		W7UHX7	100.47	100.73	98.8333	2.4561	0.7074	0.6736
W7UIZ5
W7UL50	81.8	96.2	91.8	91.5	102.8	91.9	117.9	116.6	109.4		W7UL50	114.63	89.9333	95.4	3.5983	0.0048	0.0382
W7ULJ1	93.2	94.7	98.2	95.4	98.2	102.5	105.1	116.8	96		W7ULJ1	105.97	95.3667	98.7	3.7727	0.1558	0.2671
W7UMC4	97.4	99	100.9	96.9	94.4	101.9	102.4	106.7	100.4		W7UMC4	103.17	99.1	97.7333	1.7644	0.0649	0.8466
W7UMC8	96.4	100	99.1	92.8	102.2	96.6	100.5	98.9	113.5		W7UMC8	104.3	98.5	97.2	3.1621	0.1462	0.7959
W7UMY7	100.9	101.7	83.3	96	102.3	98.6	102.7	109	105.6		W7UMY7	105.77	95.3	98.9667	3.7731	0.1744	0.2542
W7UPR0	99.9	78.4	103.8	93.3	85.6	119.3	110.7	120.5	88.6		W7UPR0	106.6	94.0333	99.4	9.2252	0.5149	0.5248
W7UQ35	147.3	80.7	90	94.4	87.9	121.8	68.7	125.1	84.1		W7UQ35	92.6333	106	101.37	16.5813	0.6689	0.7278
W7UTZ9	101	98.3	98.7	94.5	99	104.4	101.6	107.8	94.6		W7UTZ9	101.33	99.3333	99.3	2.795	0.5961	0.8594
W7UUA7	90.2	97.5	99.4	93.5	96.7	95.5	113.9	103.2	110.1		W7UUA7	109.07	95.7	95.2333	2.4861	0.0053	0.2298
W7UV60	98.2	105.5	91	95.1	106.4	92.1	99.2	101.3	111.2		W7UV60	103.9	98.2333	97.8667	4.0892	0.3038	0.7581
W7UV65	98.7	99.6	103.1	100.6	106.2	104.7	98.9	97.5	90.8		W7UV65	95.7333	100.47	103.83	1.9018	0.0236	0.7881
W7UV77	90.4	93.6	85.3	101.7	107	96	108.2	102.4	115.4		W7UV77	108.67	89.7667	101.57	3.1658	0.0606	0.0115
W7UVJ6
W7UW32	89.9	107.9	101.2	95.7	105.5	100.4	104.6	99.4	95.4		W7UW32	99.8	99.6667	100.53	3.7722	0.9126	0.8991
W7UWG9	91.6	106.9	97.6	91.6	100.2	96.3	100.3	100.7	114.7		W7UWG9	105.23	98.7	96.0333	4.017	0.1471	0.939
W7UWM1	91.9	111.2	95.8	96.4	112.8	96.9	99.9	96.1	99.1		W7UWM1	98.3667	99.6333	102.03	4.6567	0.6165	0.846
W7UWN5	86	102	94.9	90.7	108.7	84.9	99.4	94.3	139		W7UWN5	110.9	94.3	94.7667	9.5277	0.2369	0.6403
W7UX42	106.4	83.1	87	105.5	114.9	97.5	97.2	96.8	111.7		W7UX42	101.9	92.1667	105.97	5.8087	0.8679	0.1367
W7UX66	108.3	87.5	101.4	93.4	98	98.1	100.6	107.8	104.8		W7UX66	104.4	99.0667	96.5	3.8374	0.1881	0.9893
W7UZ20	93.1	101.4	99.7	99.6	100.1	99.8	102.8	101	102.4		W7UZ20	102.07	98.0667	99.8333	1.4974	0.231	0.2274
W7V1G0	99.8	95.4	101.4	107.9	98.3	102.9	102.1	96.5	95.8		W7V1G0	98.1333	98.8667	103.03	2.2269	0.2085	0.3969
W7V1J0
W7V253	88.5	107	92.9	90.8	113.3	92.1	110.5	96.2	108.8		W7V253	105.17	96.1333	98.7333	5.9066	0.3988	0.5434
W7V2P7	100.7	104.1	90	98.4	104.1	88.1	100.8	94.6	119.1		W7V2P7	104.83	98.2667	96.8667	5.5993	0.3303	0.8632
W7V3C2	97.5	104.6	92.7	93.2	113.8	87.8	103.1	91.3	115.9		W7V3C2	103.43	98.2667	98.2667	6.459	0.5598	0.8378

## Sheet: Supplementary Table 3 S3
Supplementary Table S3. General nutrient composition of the diet
Nutrient or Parameter	Value
Dry Matter (DM), %	43.1
Crude Protein, % of DM	17.38
Acid Detergent Fiber, % of DM	16.54
Neutral Detergent Fiber, % of DM	30.48
Non-fiber Carbohydrates, % of DM	38.8
Crude Fat, % of DM	5.22
Ash, % of DM	8.16
Net Energy of Lactation, Mcal/lb	0.794

## Sheet: Supplementary Table 4 S4
Supplementary Table S4. Non-normalized LC-MS/MS data
Cow Number	3855	3799	3851	3851	3799	3855	3851	3855	3799
Time	4h	4h	4h	6h	6h	6h	0h	0h	0h
Label	126	127C	130C	127N	128C	130N	129N	129C	131
A0A1H5WV20	65.3	95.6	101.7	85.2	110.8	114.1	116.2	114.3	96.7
D5EUX5	65.7	101.6	100.5	84.6	110.9	114.9	113.4	112.1	96.2
A0A011V1T4	63.8	91.5	97.4	81.3	111.1	117.5	119.9	123.1	94.3
A0A2N0UJ79	64	90.9	99.1	82.2	110.6	120.6	120.7	123.9	88.1
A0A1G5BPL8	67.5	87.1	99.4	81.6	105.9	122.7	120	125.3	90.4
D5ETL5	63.4	96.8	110	96.6	113.2	103.5	116.6	104.3	95.7
A0A1H5ULG9	66.9	95.9	108.7	86.3	102.6	116	116.6	119.6	87.5
UPI0008DFA946	62.7	98.1	104.4	88.5	112.2	107.6	122.2	109.7	94.5
A0A1D9P2A1	65.8	85.2	96.4	78.4	102	128.3	122.9	133	88
UPI0001DB1C19	62.5	100	97.4	80.4	115.2	115.6	118	117.8	93
I5AS89	63.8	98.3	101.8	76.9	109.5	114.7	124.6	115.4	94.9
W7UDV4	59.3	93.5	98.5	84.2	112.5	112.4	123.6	118.9	97
A0A285RQZ9	65.7	91.5	103.7	85.2	108.1	121.9	120.8	117.8	85.4
A0A1T4Q012	61.8	92.9	98.1	79.8	120.6	110.2	124.8	116.1	95.6
D5ET63	64	94.4	104.7	90.1	107.4	111.5	119.7	115.2	93.1
A0A1H5VSL2	70.1	89.6	105.5	89.4	106.7	109.9	120	117	91.7
A0A1M6XEW9	66.5	93.2	106.4	85.9	107.2	113	120.3	116.2	91.1
A0A1H3ZRM8	62.3	95.8	91.6	89.1	115.4	102.1	120.1	111.9	111.7
A0A1H4E9E2	64.2	101.6	103.4	83.5	122.9	100.5	108.7	110.4	104.8
A0A1I0P6R3	64.7	101.4	102.2	88.9	114.8	109.9	112.7	107.5	97.8
A0A1H5SU14	62.8	97.5	103.4	83.5	110.1	111.6	119.3	117.2	94.5
A0A1G5H9J7	73	86.7	97.6	80.7	104	131.9	115.4	123.6	87.2
A0A1H3YQW0	66.7	95.3	102.4	82.6	115.5	110.2	117.3	111.2	99
A0A1I0N1Z9	63.5	100.2	102.6	84	113.2	112.9	120.6	112	91.1
A0A412LBR6	67.4	91.7	100.4	82.4	110.3	126.8	116.6	116.9	87.4
A0A1H9JXP7	50.8	124.3	87.2	73.3	147.2	92.8	104.3	90.7	129.4
A0A1H5WV34	64.3	102.9	102.5	87.3	117.7	107.6	114	105.4	98.3
UPI000E4B08C4	60.3	99.5	102.5	83.3	120.6	106.1	121.6	107.7	98.4
A0A1H7IWW0	64.4	92.6	101.7	81.2	107.8	116.3	125.3	117.7	92.9
D5EWS5	62.1	113.4	97.5	86.8	114.2	108.4	115.6	106.4	95.6
A0A1T4MD15	60.5	96.9	102.8	83.2	112	108.9	123.4	117.5	94.8
A0A1T4L946	62.1	94	101.1	82.3	112.3	109.7	125.2	117.7	95.5
A0A1I0MM67	64.5	94.7	104.4	86.9	108	114.8	117.6	116.9	92
A0A414E3J8	62.1	89.2	97.2	74.2	105.8	123.8	122	134.7	91
W7UFF4	63.1	105.1	98.8	83.4	117.2	107.3	117.2	108.6	99.2
UPI0008ED1137	64.7	89	108.3	88.8	105.3	107.7	119.5	116.2	100.6
A0A1H9FDW5	61.8	84.9	97.9	83.9	100.9	133.4	122.3	137.2	77.8
UPI0008ECA2D1	63.8	103.8	100.5	86.5	117.9	104.7	115.2	106.1	101.5
A0A1M6YX51	66.3	95.1	104.5	87.4	109.6	112.2	116.7	113.9	94.4
UPI0008DF6B0E	56.8	106.4	103.3	79.8	121.3	109.6	110.7	109.7	102.5
A0A1G5G2H9	62.9	98.9	99.8	86.4	113.6	108.7	120.9	112.6	96.2
A0A1H5T6Y7	69.9	108.2	102.6	83.9	108.2	105.4	112.5	106.7	102.6
W7ULJ1	59.4	92.8	98.9	80.7	109.8	114.8	122.6	130.9	90.1
P42475	65.8	104.4	97.5	83.1	119.4	113.3	111.6	111.9	93.1
A0A1H5X530	63.2	96.2	104.2	88.7	108.1	113.7	116.8	117.6	91.4
A0A011V4S8	63.3	88.8	97.8	82.4	108.1	115.8	124.4	123.5	95.8
D5EYJ8	63	93	104.9	85.4	103.6	113.8	122	123.8	90.4
A0A1M6XNC7	61.3	96	96.5	87.7	112.5	111	115.6	111.2	108.2
A0A1M6SWH6	66.2	103.5	102.5	88.3	116.3	108.9	111.8	104.9	97.6
A0A1H7IVN8	63	91.8	102.3	80	107.6	109.5	127.6	117.7	100.5
I5ATV2	68.7	97.9	103.1	83.7	115	116	118.3	106.6	90.7
A0A1H7JCC9	62.4	105.2	98.8	84.1	119.5	113.1	117.1	106.2	93.7
A0A011VXI1	66.3	90.8	93	76.6	110.7	115.5	116.7	120	110.6
A0A413QDL5	66.7	93	100	84.1	106.6	126.8	119.2	118	85.6
A0A011VTU0	68.1	88.5	100.9	84.1	103.1	109.9	129.5	121	95
A0A2G3DV35	58.8	95.5	99.2	77.2	108.7	106.9	129.7	124.1	99.8
A0A1G5DIH3	63.3	96.7	102.7	84.4	109.7	115.1	121.7	113.6	92.7
A0A1M6UMJ4	66	95.7	104.4	89.6	106.1	113.5	117.5	119.3	88.1
A0A1M6U7D2	65.4	105.5	100.6	87.4	118.4	106.5	112	104.1	100.1
G0VND3	65.3	103.9	95.7	88.8	118.1	104.3	113.3	106.1	104.5
A0A011WUN5	60.9	94.8	104.7	81.1	110.3	110.7	120.2	124.3	93
I5ASX4	65.7	98	98.8	86.2	119.4	109.8	114.1	111.4	96.5
A0A1H7G1G5	61.5	88.5	99.9	85.1	110.6	111.1	123.3	119.1	101
A0A1H5U2M6	63.3	97.7	103.3	90.1	113.8	111.1	116.9	108.7	95
A0A1G5FJB3	70.2	88.9	105.7	87.2	102	121.5	117.5	119.9	87.2
A0A1D9NXV9	67.6	91.2	100.1	87.2	110.7	116.4	120	116	90.8
A0A1I0P5C6	63.4	100.2	97.6	80.6	110.9	114.6	118.8	116.8	97.2
A0A1H5TEK2	70.7	86.3	107.4	85.9	106.7	116.6	117.1	112.6	96.7
A0A1D9P671	58.5	111.8	98.4	85.1	128.2	102.5	112.6	100.7	102.1
A0A011VXT9	64.5	90.5	106.3	90.1	108.6	107	124.8	108.8	99.4
A0A1I0PW57	66.2	94.8	105.3	88.8	108.7	116.2	114.9	113.5	91.6
A0A1M6WB45	65.2	101.7	103.4	85.8	113.2	113.9	113.5	110.2	93.2
A0A2N0UJA7	68.7	84.8	104	84.9	105.6	125	121.4	121.7	83.9
A0A1T4PHQ9	61.5	109.3	96.8	82.3	120.9	109.4	117.3	106.5	96.1
A0A1H5TZH1	61.1	86.9	106.6	97.9	100	110.8	127.1	122.5	87.2
A0A1H9JZ01	56.9	109	99.3	80.4	116.7	98.1	122.3	101.7	115.6
A0A1D9P3Y6	62.8	103.4	102.5	81.6	118.8	104.8	125.6	107.2	93.4
A0A1T4PPS8	69.1	93.4	103.6	86.9	111.1	115.4	116.2	113.4	91
A0A1G5GUI7	67.5	91.8	98	86.2	113.9	123.2	108.5	116.7	94.1
A0A1G5G911	57.6	92.4	94.4	79.2	122.4	103.6	116	113.1	121.3
A0A1G5G944	66	95.7	102.9	85.3	113.1	118.8	116.4	113.4	88.3
A0A1D9P306	62.7	95.6	104.2	89.5	118.2	108.8	126.4	104.1	90.5
A0A1H5WM35	65.7	97.6	105.2	84.3	114.1	115.8	113.6	111.4	92.3
I5AQF9	62.6	93.2	98.8	82.4	110.2	119.2	122.2	119.7	91.6
UPI0001D07747	61.8	98.9	93	84.8	119.4	109.2	119.3	106.6	106.8
A0A1M6V4D0	53.5	94.5	101.6	96.1	100.5	113.8	128.5	121.6	89.9
A0A255SS06	52	124.6	85	71.6	164.7	93.3	97.6	93.9	117.2
A0A011UEZ1	63.9	98.6	101.8	80.8	112.4	110	118.9	118	95.5
A0A1G5CJY8	68.3	104.9	98.1	87.6	109.3	117.6	115.5	105.3	93.4
UPI0001DB1CF1	63.5	106.7	101.9	86.5	118.6	112.5	112.3	105.5	92.4
C9RNS6	71.4	91.2	106.3	81.7	109.6	108.8	121.9	114.5	94.6
C3X764	68.1	92.5	105.9	83.8	107.3	123.5	114.4	116.2	88.5
A0A1M6Z1D6	49.1	118	95.8	83.9	114.9	92.1	133.3	103.5	109.3
A0A1H5V591	63	101.1	104.1	86.3	113.3	109.8	117.9	107.5	97
A0A2N0UJ77	64.7	96.1	102.2	86.9	116.4	119.6	116.3	110.9	86.8
W7UBJ0	60.5	96.5	96.2	85.7	111.4	122.6	118.4	117.4	91.3
UPI0001DB1C14	55.5	107.8	100.9	87.9	113	108.8	126.1	109	90.9
UPI0001DB225B	62.6	100.8	94	74.5	118.4	112.4	113.9	114.4	109.2
A0A1T4JZ88	64.9	90.9	103.4	82.4	106.8	111.5	124.7	117.3	97.9
I5AT53	65.3	97.8	102.6	88	114.2	121	116.9	105.9	88.3
D5EX32	66.3	92.3	101.8	86.2	109.4	110.3	120	115.6	97.9
A0A1D9NZJ0	65.3	100.3	101	87.1	114.1	112.5	118.1	106.6	94.9
I5AT31	61.6	97.4	99.8	75.7	112.4	120.6	121	123.5	88
A0A1M6VCT7	64.2	96.6	107.7	83.3	110.4	107.8	120.6	111.2	98.3
A0A1T4L550	59.9	103.9	99.4	85.1	115.7	108.7	122.6	112.7	92.2
C9RJ72	67.9	92.3	102	81	104.1	115.5	121	126.2	90.1
A0A0L6JRS6	68.7	90.3	101.7	84.3	110.2	118.2	118.5	119.3	88.9
A0A1D9NZF3	69.7	94	96.4	82.2	111.9	128.4	113	111.9	92.5
A0A1H4D5D8	70.5	89	93.2	96.7	114.5	112.2	123.6	100.7	99.6
UPI0008EED52C	64.9	101.3	102.7	86.3	107.3	111	118.5	118	89.9
A0A1H5SVH3	69.7	98.1	106.7	89.7	108.9	112.7	111.3	108.6	94.3
A0A1G5F276	64.5	87.1	103.1	86.3	117.6	96.2	135.5	100.7	108.8
A0A1H7JBZ2	66.9	97	99.4	86.5	117.1	103.6	119	104.6	106
A0A1H4A5Y7	64	92.7	102.3	87.2	109.1	108.5	120	116.3	99.9
A0A1H7ITM8	58.9	103.5	92.5	74.9	131.7	100.6	113.2	107.2	117.5
I5AUV7	63.7	98.7	99.5	87.4	119.8	101.2	124	107.3	98.3
A0A1H3YTN0	62.9	95.1	100.9	82.8	111.3	112.2	117.5	116.3	101.1
A0A1H3Y6X3	70.2	88	101.6	92.4	108.3	113.6	121.7	109.5	94.7
A0A1H9JYJ0	65.2	108.4	92	84.4	125.9	100.6	105.7	100.6	117.2
A0A1H5WWC1	65.1	114.5	102.9	84.9	117.6	110.9	108.9	107.1	88.1
A0A1M6XE37	67	93.5	100.4	91.4	111.3	116.3	115.8	110.8	93.4
A0A1G5H170	66.4	81.8	100.9	85	103.5	127.3	123.6	129.4	82.2
A0A1I0QFN0	68	98.5	105.4	85.9	109.5	115	116.4	111.5	89.9
I5AT54	59.9	107.7	98.6	86	123.3	105.5	113.9	101.2	103.9
A0A1H7IHY6	58.4	109.1	95.8	85.1	118.9	108	119.3	105.6	99.9
A0A1M6YWF7	66.7	108.4	107.1	95.9	114.3	103.1	115.6	100.8	88
A0A1M6U8P3	69.2	99.4	104.5	90.8	111.8	110.8	111.9	106	95.4
A0A1H9I1I4	60.9	101.4	111.3	76	110.4	114.4	121.6	108.6	95.4
A0A1H4A1W5	59.6	107.1	99.3	80	117.3	108.7	117.3	105.2	105.5
A0A0L6JLZ7	62.5	101.4	100.1	79.8	121.1	117.7	118.2	112	87.1
A0A1M6TM78	57.9	110.3	97.7	86.3	123.1	107.8	111.4	103.2	102.4
W7UTZ9	64.7	96.8	99.8	80.3	111.3	117.5	119	121.3	89.2
A0A1I0NAL1	64	98.3	102.4	85.8	111.8	109.6	116.9	113	98.4
A0A1H5WW23	67	107.3	104.4	85.2	112.6	110.4	114.6	107.2	91.4
D8DYF6	69.9	98.3	88.3	84.2	114.7	107.6	110.3	109.5	117
A0A1H4CD71	66	101.9	103.6	86.2	110.5	110.2	117	111.8	92.7
UPI0008EA07DC	66.3	103.3	99.7	82.9	114.9	110.6	114	112.4	95.9
A0A1M6X634	66.1	100.8	106	93.1	113.7	110.8	109.6	105.5	94.3
A0A1G5BWW0	71.9	86.5	111	88.1	106.1	132.9	111.3	117.8	74.4
A0A1H9J3G8	59.4	114.2	99.9	83.6	130	102.6	112.4	101.5	96.3
A0A1T4NZG1	63.2	91.6	105.6	89.2	111.7	105.3	132.2	106.5	94.6
UPI0001DB1CF4	58	123	95.6	78.8	137.5	96.8	104.3	97.8	108.2
A0A1I0P7E5	63.6	110.7	103.1	88.3	116.3	114.4	109.3	107.7	86.7
A0A1H9IAR9	64.6	100.1	96.6	85.3	108.2	108.6	114.7	122.8	99.2
A0A1M6U8A1	60.8	99.9	102.2	93.6	117.6	106.7	120.4	103	95.9
I5AS92	59.8	110.4	98.6	81.3	123.5	103.8	113.8	105.7	103.2
A0A1I0LYZ3	63.1	95.6	104.6	85.8	108	113	117.1	115.7	97.1
A0A2G3EDA8	60.7	92.1	100.9	80.3	118.1	111.2	119.5	110.2	107
A0A1H7EYZ8	61	104.7	97.6	79.7	117.1	105.5	123	111.4	100
A0A011VSH7	73.3	87.1	102.9	86.5	100.2	123.5	110.2	128.7	87.5
A0A1I0MAA6	68.3	93	105.4	91.8	110.4	110.5	118.7	108	93.8
A0A011VWT5	63.4	103.4	95.8	84.1	114.8	114.1	119.5	112.3	92.8
UPI00031FF12C	72.1	87.3	101	81.3	103.4	143.8	112.8	120.9	77.5
A0A1H4AAH9	63.5	100.1	104	85.3	112.9	107.1	120	111.6	95.4
A0A1H4DNN9	62.5	101.6	99.6	85.8	116	107.8	117.9	109.2	99.7
A0A1D9P3R9	62.6	91.9	94.4	81	115.9	116.7	127.3	108.9	101.5
W7V3C2	62.6	103.1	94	79.4	128.2	99.1	121.1	103	109.6
W7UL50	51.9	93.7	91.9	77	114.4	102.4	136.7	129.9	102.2
A0A1M6YIT4	65.3	102.5	107.6	91	112.8	106.7	113.3	105.2	95.5
A0A1H5U2H8	65	96.8	104.6	86.5	112	106	116.6	114.2	98.5
A0A1H3ZUC0	66.5	92.4	105.2	87.2	104.7	111.6	120.9	119.3	92.3
A0A1H7L9V4	64.6	93.4	101.6	81.5	110	119.2	120.8	117.1	91.7
A0A011UG76	61.2	97.6	94.4	78.2	118.2	114.4	111.4	118.1	106.5
UPI00047FDBEA	63	96.7	102.7	86.2	123.5	105.6	114.6	108.3	99.4
W7UW32	57.4	105.8	101.9	81	118.1	112.6	122.1	111.4	89.7
G2SRL5	64.8	87.1	113.9	105.4	100.3	111.7	117.7	114	85.1
UPI000C33F3DD	65.2	88.6	100.2	83.7	107.4	121.5	121.9	124	87.5
A0A1I0P8Q7	65.5	117.4	102.6	88.7	120.6	104.7	106.5	100.9	93.1
G2SQV6	65	96.2	101.3	85.1	111.3	113.9	117.4	113.3	96.4
W7UV65	63.3	98.1	104.4	85.6	119.4	117.9	115.9	109.8	85.7
H7ENV1	65.2	99.1	107.4	84.9	115.1	104.7	112.8	105	105.7
A0A1H5RRB0	64.5	103.5	101.3	82.4	109.9	111.2	114.1	116.5	96.7
A0A1H5TG89	59.6	96.9	99.2	84.6	116.4	107.2	113.4	114.4	108.3
W7UHX7	66.6	96.2	102.4	80.9	109.9	117.3	115.9	119.4	91.5
A0A1M7KY69	61.4	117.4	99.2	79.3	125	101.6	107.5	100.2	108.4
UPI0001D07689	63.7	105.2	104.3	93.6	116.9	110.7	111.3	102.6	91.7
A0A1H5UGP0	64	98.5	103.4	88.8	113.9	111	116	109.8	94.6
A0A0L6JT06	59.2	101.7	98.2	79.7	117.6	109.4	122.8	111.9	99.5
UPI0001D07659	68.2	104.5	104.9	93.3	112.8	114.3	110.8	105.4	86
A0A1H9CLJ4
D5EUA2	64.4	101.6	104.9	90.4	112.8	110.3	115.4	106.7	93.6
A0A1M7S400	60.6	100.7	103.6	85	109.7	110.8	124.5	114.6	90.5
A0A1H3YE38	64.3	93.7	103.7	86.7	104.3	116.2	119.4	113.1	98.5
A0A1H9E6W0	71	94.5	97	78	107.6	122.6	114.4	126.4	88.4
W7UV60	63	104.1	92.2	81	119.9	103.8	116.5	114.3	105.2
D5EY74	62.1	95.9	101.7	80.2	105.7	109.9	125.8	116.2	102.4
A0A1I0P683	65.5	103.8	106.5	86.1	116.2	109.8	115.8	105.9	90.4
A0A1I0P6T5	68.9	100.1	107.1	88.6	107.3	113.2	116.9	108.2	89.6
A0A1I0P6K5	67.1	104.2	104.6	89.4	118.1	110.3	106.5	104.1	95.7
A0A1D9P1Q9	62.7	95.8	100.8	85	110.6	111.1	121	116.1	96.9
A0A1G5F3F3	60.8	88.1	100.4	85.7	110.4	111.2	126.7	125.5	91.4
A0A0E3WX55	77.1	83.4	102.9	78.6	93.9	128.3	124.6	140.2	71
G0VM74	52.9	118.7	89.3	76.9	140.8	90	106.2	93.5	131.8
A0A1M6U920	67.1	101.5	106.4	95.4	110.2	114.5	111.4	108.3	85.2
UPI0001CD69B0	73.5	89.3	110.4	88.5	105.1	126.2	114.8	115.3	76.8
A0A1T4MDF3	65.4	93.8	97.5	81	110.7	116.8	119.4	125.2	90.2
A0A1H4EAK7	65	111.2	105.7	88.5	109.5	111.2	110.3	107.4	91.2
UPI0001D075B0	62.6	120.6	99.9	86.5	120.6	100.3	111.5	100.2	97.8
C9RP04	64.5	95.6	99.9	83.4	110.8	111.8	120.9	115.1	98
UPI0001DB1CF7	66.9	102.8	103.3	93.5	119.3	109.5	115.2	96.7	92.8
I5AS91	60.5	101.6	98.4	82.7	122	107.7	119.7	111.5	95.8
A0A1H4E988	65.1	112	103.1	83.8	116	106.2	111.8	108.2	93.8
D5EUS6	68.3	118.2	106.2	74.1	103.7	111.2	108.7	119.2	90.5
A0A1H5WGS8	65.9	97.8	100.5	88.1	117.6	109.9	112.6	109.1	98.4
A0A1H5WVW4	63.8	112.2	101.4	86.2	117.9	110	110.6	99.8	98.1
A0A1G5GWB6	64.5	96.9	101.1	81.4	104.7	121.2	123.1	118.9	88.2
A0A0L6JMJ3	65.9	92.6	103.1	86.2	107.5	124.5	117.2	118.4	84.5
A0A1H5U121	62.8	101.1	98	85	112.6	106.6	112.5	111	110.5
A0A1H7G5V3	52.3	92.2	83.9	76.2	106.9	133.5	125.9	152.6	76.5
A0A1H5T0T9	61.7	98.3	99.2	83.1	121.2	114.9	116.1	106.8	98.8
UPI000192EB6F	63.3	107.4	102.7	75.5	116.6	114.5	115.1	109	95.8
I5AQF7	59	110.3	93.2	76.5	127.8	105.7	115.2	105.2	107.2
I5AVR7	68.8	93.3	99.6	82.4	109.9	115.9	116.8	114.2	99
W7V253	56.4	104.8	93.5	76.8	126.7	103.1	128.8	107.7	102.1
A0A1H5VAJ1	60.1	100	101.8	83.2	109.1	107.7	120.8	113.5	103.9
A0A1I0NI82	65.4	104.3	103.1	87.5	115	106.7	115.3	103.9	98.9
A0A2N0V0L0	67.7	89.8	99	84.8	108.1	123.3	118.6	117.9	90.8
A0A1H5TKQ7	65.8	102.8	102.1	86.6	113.1	112.4	116.3	110.9	90
A0A1M6R0H7	65.6	94.8	97	84.3	113.3	104.8	118.4	108.3	113.6
A0A1I0QKC3	62.5	93.2	105.8	89.2	108	111.8	119.3	112.6	97.6
A0A1G5ID37	68.6	91.1	102.8	82.5	104.8	133.4	115.2	120.3	81.3
A0A1I0LZ55	65.4	104	102	88.7	116.1	119.6	107.1	106.6	90.5
A0A1I0NSD6	67.4	96	100.1	84.7	116.5	104.7	113.8	105.1	111.7
A0A1G5HRM5	64	94.4	101.4	84	112.8	115	124.1	112.9	91.4
UPI0001DB260F	64.3	107.1	105.6	89.3	110.8	102.8	115.5	104.9	99.7
I5AR59	62.7	95.9	100.9	81.4	111.5	114.7	118.1	115.1	99.8
A0A1G5CYY7	66.2	91.2	96.2	84	109.9	115.3	122.6	112.5	102.2
A0A1G5FSN3	59.9	109.1	98.4	79.2	121.1	99.4	115.6	106.8	110.6
A0A1H7KPP7	60.7	101	105.5	90.6	115.5	108.8	116.4	103.7	97.8
A0A1M6TH40	65.7	97.7	97.8	94.6	117.3	110.3	111.5	115.3	89.9
UPI0002E42F76	68.9	96.4	105.8	88.1	114.3	124.2	110.8	109.1	82.4
A0A0L6JS27	61.9	104.3	101.7	78	117.2	106.9	119.1	109.9	100.9
UPI0001DB1CE1	59.7	103.2	105.6	79.6	121.5	113.5	110.1	108.6	98.1
A0A1M6SUS2	73.4	95.7	100.9	88.8	109.6	116.3	111.7	112.5	91
A0A1D9P3L7
A0A0E3SMD8	66	102.3	101.2	81.7	111.4	117.3	113.9	115.2	91.1
A0A1H9F0N9	66.4	103.9	101	80.2	112.7	108.4	113.5	118.4	95.5
A0A1M6U8F7	69.3	103.1	104.2	93.5	112.3	109.8	112.2	102.5	93.1
C9RPJ7	64.1	96.7	101.7	80.9	110.2	112.6	119.1	118.3	96.5
A0A1H5WWB4	65.9	109.9	102.1	92.2	116.6	109	106.1	106.9	91.4
A0A1H3XNX4	69.4	95.7	106.9	91.9	110.7	115.9	112.7	105.6	91.2
A0A2G3DYH2	63.2	100.3	99.8	82.9	118	109.7	119	106.8	100.3
A0A1H5V426	71.3	95.4	109.5	90.6	106.2	109.3	119.6	110	88
A0A1I0P656	56.4	111.9	91.1	86.1	129.2	101.5	119	97.3	107.6
A0A1T4NKM7	64.5	96.4	104.7	88	115.8	109.8	118.6	107.7	94.5
W7UUA7	57.6	95.6	100.2	79.1	108.3	107.1	132.9	115.7	103.5
G0VPW5	59.1	98.8	93.6	84.9	117.4	117.3	116.2	116.4	96.2
A0A1D9P5G1	61.4	92.6	104.8	87.4	111.7	111.7	124.2	116.6	89.6
A0A1I0P7V2	63.1	97.7	101.2	84.7	112	108.4	117.6	113.3	102
A0A1G5IG65	58.9	104.5	100.6	82.8	126.5	113	115.3	106	92.5
UPI0003F6C872	63.5	101.5	94.4	83	112.9	114.5	118.6	115.3	96.2
A0A1I0QJC9	63	99.8	100.9	84.5	120.4	110	113.5	106.9	101.1
A0A011VWI9	58.6	97.9	99.1	85.2	115.7	105.8	116.8	112.1	108.7
A0A1G5ACL6	62.9	90.2	97.4	82.5	117.5	110.9	122.5	121.8	94.2
A0A1G5IDN6	67.8	83.1	106.6	92.3	115.4	119	118.6	117.2	80
A0A1H7L9J3	52.7	125.8	92.2	76.3	135.8	90.5	111.6	103.3	111.8
A0A1T4JZ74	64	78	109.1	87.4	92.5	116	139.4	132.5	81.1
A0A1I0NYP9	66.6	118.3	100.2	85.8	126.3	108.6	97	103.9	93.3
H7ELA1
A0A1G5IE59	68.4	96	102.1	82.5	110.1	125.7	114.4	113.8	87.1
A0A1I0PF03	86	75	104.6	94.6	78.2	144.9	117.1	139.3	60.3
A0A1H5WYJ2	58.2	117.4	102.6	88.8	119.9	102.1	108.2	103.6	99.1
UPI0001DB1CD8	58	111.3	99	80.5	119.9	107.6	117	107.6	99.1
A0A1H5WWJ0	70.8	94.5	95.2	91.1	112.9	106.4	114.2	108.5	106.4
A0A1D9P211	70.2	94.4	101.5	83.5	108.4	123	116.5	112.6	89.9
H7ENE5	63.2	106.9	101.5	82.1	122.5	106.9	105.8	103.7	107.3
I5ATH2	67.9	100.7	109.7	90.2	115.5	117.2	110.8	103.7	84.3
A0A1H9CJI2	67.2	92.7	101	87.2	108.2	120	115	112.7	96.1
W7UMY7	64.7	100.2	84.3	81.7	115.1	111.1	120.4	122.8	99.7
A0A1G5ID80	63.4	99.7	99.7	90.6	115	117.2	116.1	108.4	89.9
A0A011V0N9	62	87.2	89	79.9	112.6	119.2	122.2	122.3	105.5
A0A011VU56	68.1	92.8	84.2	80.9	118.6	116.3	112.1	124.2	102.7
UPI0003FC57BC	52.4	132.5	91.7	66.7	142.2	106	100.5	101.4	106.6
A0A1I0QFH4	58	107.7	93.4	84.8	128.5	102.8	110.3	101.6	112.9
A0A1H5RLC4	67.8	103.4	100.8	87.1	116.5	108.4	112.2	108.4	95.3
A0A1I0PL24	67.7	100.6	100.8	82.9	109.5	110	116.4	111.2	101
A0A2N0UL60	65.3	106.3	99.9	82.9	122.8	103	111	100.7	108.1
A0A1H7F426	54.9	99.6	96.2	83	116.5	109.6	125.3	117.4	97.7
A0A1D9P510	61.2	98.8	99.2	80.6	117.9	107.8	121.4	115.5	97.7
A0A1H5WVE5	56.6	98.9	94.4	86.3	116.3	104.2	115.9	115.2	112.3
A0A1G5E4N8	61.9	100.9	105.6	85.8	116.6	110.4	119.4	105.5	94
H7ELT1	60.8	94	101.4	80.8	108.2	109.3	132.2	112	101.4
A0A1D9NZE5	56.5	111.3	97.2	78.1	131.1	96.6	113.7	106.6	108.8
A0A1H3X475	68.4	96.6	102.4	89.3	112.1	110.7	113.7	103.7	103.1
W7UZ20	59.6	99.8	100.8	84.6	112.4	112.3	120.3	113.6	96.6
A0A1G5GNB7	62.8	86.5	106.7	92.5	108.1	123.1	128.6	116.9	74.8
A0A1M6U9E5	66.3	115.3	104.8	87	119.9	104.8	108.1	101.9	91.8
A0A1H4F754	59.4	97.4	95	81.8	114.9	112.6	123.3	112.7	102.9
A0A1H5TH02	67.3	95.7	105.9	88.9	110.1	111.4	111.4	108.1	101.3
A0A1G5BPU3	63.8	87.8	102.1	88.1	106.7	120	121	117.3	93
A0A1G5ICF5	67.9	94.1	109.9	84.9	107.4	120.7	115.3	113.3	86.4
A0A2N0UXY0	61.1	79	116.3	95.6	102.4	123.6	128.8	122.5	70.7
W7UMC8	61.8	98.5	100.4	78.9	115	108.9	117.8	111.4	107.2
A0A1H5WYK1	68.4	96.1	96.8	81.8	113.3	117.3	116.9	120.5	89
G0VLS1	64.2	94.2	103	82.6	114.4	111.2	116.1	118.8	95.4
I5AVU8	73.4	98.4	103.7	84	103.6	121.9	114.8	113	87.2
A0A2G3DVE0	58.5	108.7	96.1	86.1	130.3	101.1	116.7	101.8	100.7
A0A1H6LTC2	74.8	105.8	101.2	91.2	113.5	100.4	110.8	101.4	100.7
A0A1H4ENW7	62.4	89.5	106.6	84.1	103.9	114.3	125.1	121.1	92.9
A0A1H5TKQ8	57.9	122.7	94	82.6	131.4	87	111.7	99.5	113.2
C3X6J0	51.8	147.8	85.5	68.5	163.7	90.5	94.8	85.2	112.1
A0A1H7KPL8	66.2	100.1	98.5	83.6	118.8	106.3	113.5	109.1	104
A0A1H7KPU0	64.9	101.3	104.3	82.9	109.4	118.6	113.1	104.1	101.4
A0A1I0NI41	63	112.8	102.1	87.3	110.6	103.6	115.7	107.5	97.2
A0A1H6LAW0	64.2	106.3	103.5	89.4	112.5	112.6	112.7	108.3	90.5
D5EX68	51.3	85.7	91.6	100.1	103.1	107.1	126.6	131.3	103.2
A0A1H4F518	66.1	97.9	103.6	89.3	112.7	105.6	119.1	105.5	100.2
UPI0001DB1BEC	61.9	108.2	95.6	80	124.2	104.4	109	104.2	112.6
A0A1H7IZW1	58.4	90.3	98.8	79.3	113.2	109.2	133.4	114.8	102.7
A0A1H4D3R6	62.2	100.5	101.2	83.2	112.2	112.3	118.1	113.6	96.8
A0A1H7HSF7	60.5	103.5	102.6	79.8	116	106	116.2	114.4	100.9
A0A1T4L1U1	55.2	103.4	94.1	86.8	117.5	99.6	122.4	109.5	111.7
UPI0001DB1CE8	62.1	110.3	100.1	83.8	117.5	106.4	114.3	103.9	101.6
A0A011W108	59.6	98.5	101.5	81.6	114.1	110.1	122.7	121.1	90.9
A0A1H5WV30	61.4	112.5	101.5	90.2	128.4	108.6	104.9	98.3	94.2
A0A011V166	67.2	95.5	101	83.4	111.5	127.8	115.1	112.4	86
A0A011WR91	61.4	97.4	105.9	82.5	116	106.5	122.5	112.7	95
I5AVV7	62.5	104.3	103.8	88.6	118.9	102.2	116.4	105.7	97.6
UPI0001DB1CE5	64.3	117.7	102.3	77.8	127.6	96.2	114.1	99.6	100.5
UPI0001DB1CF6	62.4	97.5	111.5	85.3	109.1	113.9	122.2	110.8	87.4
A0A1T4LDC1	59.2	104.6	95.9	79.2	120.5	110.7	117.3	119.6	93.1
A0A2N0ULI1	66.6	88.3	109.8	85.2	117.1	108.2	120.7	100.1	104
A0A1H5VZ93	65.9	98.1	103.4	87.1	112.7	112	116.9	106.9	97.1
A0A1G5FQW5	64.8	86.6	101.9	97.2	114.4	103.8	110.1	108.7	112.3
D5ERV7	67.2	93.6	102.4	89.8	109.5	112.7	116.6	112.2	96
A0A1H5U5W2	70.1	90	96.6	86.8	113.2	110.9	113.6	110	109
A0A1I0PHD3	65.9	93.6	99	87	113.5	116.5	114.3	114.2	96.1
UPI0001DB1CEF	46.2	152.2	81.9	72.6	163.5	81.2	93.3	81.2	127.9
A0A1D9P506	64.8	86.8	103.5	86.7	105.9	116	130.2	119.5	86.6
A0A1I0PQF4	66.1	99.9	104.9	94.5	113	116.6	109.5	106	89.5
A0A1H5VQM5	63.1	105.1	103.7	87.3	114.9	108.7	114.2	107.9	95
A0A1I0M9R2	62.8	103.2	101.1	83.9	117.3	108	114.9	110.5	98.3
A0A1G5FCR7	76.7	70.6	104.7	80.7	88.4	145.4	118.2	147	68.3
A0A1H4E9R3	68.2	96.7	106.2	93.5	109.7	116.1	115	106.6	87.9
A0A011V177	64.9	106.4	104.5	89.9	117.6	106.4	111.2	99.1	100
UPI0001CD525B	66.5	90.4	103.2	83.6	111.9	121.6	117.2	115.4	90.2
A0A1H5TIW0	53.4	79.3	122.2	109.6	97.3	94.3	168.7	92.5	82.8
A0A2N0UIR2	61	98.3	102.7	87.9	120.8	109.7	117.3	107.9	94.4
A0A1H5S5A8	66.3	96	101.8	83.5	107.8	111.9	113.5	116.3	102.8
A0A1M6RL48	68	95.6	103	85.8	111.5	110	116	111.7	98.4
A0A1G5FQW1
A0A1M7FH92	65.2	99.6	104.6	83.5	103.3	111.6	122.5	119.4	90.3
A0A1I0NI44	64.6	108	101.2	92.1	114.9	102.2	114.8	104.3	97.9
A0A1H4EHK0	55.8	104.6	93.9	83.7	123.6	109.1	115.8	108.4	105.1
A0A2N0UMX2	65	92.7	97	81.1	108.8	119.8	125.3	119.5	90.8
A0A011VVB7	64.9	97.9	107.3	88.6	108.3	118.6	115.4	110	89
A0A1H7KJ89	65.1	89.2	106.3	90.2	100.3	117.5	121.1	123.1	87.3
A0A1I0PQ71	63.8	96	97.5	85	108.6	109.2	119.4	111.5	108.8
W7UVJ6
A0A1H7F000	65.2	101.7	100.2	82.9	117.8	107.3	116.3	102.9	105.8
A0A1H4EPE5	64.8	93.7	99.6	85.8	110	107	119.9	120.1	99.3
A0A1H9JMR0	67.7	96.1	98.3	79.2	113.5	116.1	116.1	122.3	90.8
W7UEH9	69.3	96.6	100.2	80.1	109.6	121.1	120.7	120.5	81.8
A0A1D9P3R0	58.1	90.7	101.6	76.3	108.1	114.4	132.4	124.9	93.5
D5EX27	63.8	94.4	99.2	83.8	113.1	108.8	116.1	113.4	107.4
A0A1H7LD12	61.7	101.7	94.7	80	112.8	113.6	119	117.2	99.4
UPI0001DB2432	61.1	116.9	90.6	75.2	134.3	97.7	107.1	102.6	114.5
I5AUJ3	64	96.8	97.8	82.2	112.6	107.6	121.4	114.8	102.7
A0A1H5VXH5	65	95.8	96.8	82.5	112.8	116.7	112.6	116.2	101.6
G0VMF1	70.3	96.4	105.5	89.8	109.9	108.2	121.1	103	95.8
A0A1I0QHP4	56.7	111.2	99.1	80.7	125.5	99.5	131.2	101.6	94.5
A0A1D9P0H2	64.5	97.4	101.3	87.2	112.2	108.9	121.5	109.9	97
A0A1H3XGP8	67.9	96.1	107.2	91.6	114.4	110.2	114.2	106.9	91.5
A0A1D9NZ87	64.3	97.4	102.1	88.3	110.6	113.2	119.7	110	94.4
H7EPH6	56.1	104.5	111	82.8	113.2	113.9	119.6	106.3	92.6
A0A1H7KNP8	60.8	107.2	99.4	84.4	118.1	109.3	113.6	108.6	98.6
A0A2N0V0I8	64.5	85.6	102.2	82.8	113.6	118.9	122.7	109.8	99.8
A0A1M6VEW6	59.9	104.2	102.9	89.3	122.5	101.6	117.6	106.2	95.7
A0A1G5AXA6	58.9	100.4	101.3	83.3	114.5	116.5	118.2	116.7	90.2
UPI00051C3A8B	73.8	96.3	106	84.9	110.7	122.4	109.2	110.1	86.7
UPI0001DB2486	62.2	114.3	100.9	88.6	121.8	108.6	106.7	104.6	92.3
G0VS15	63.5	100.9	105.5	81.8	119.6	114	115.9	107.9	90.8
A0A011W1L5	67.6	85.3	101.7	83.4	107.2	129.8	122.6	117.4	84.9
UPI0001D075C5	62.4	113.7	101	86.8	118.2	111.3	111.9	107.6	87
A0A1D9P4L8	65.1	101.5	99.2	82.2	114.8	104.9	116.7	108.2	107.4
A0A1H4AF51	65.4	93.8	106.9	89.6	107.6	113	118.5	115	90.2
A0A011VVQ2	61.2	104.6	97.9	84.8	120.8	104.1	116.4	111	99.1
A0A1H7KQR1	63	101.7	101.1	85.1	118.4	106.5	116	107.7	100.4
G0VNH2	60.4	105.4	102.5	82.5	117.8	106.1	118	106.2	101.2
I5ASJ1	64.8	100	100.2	87.7	114.8	105.3	117	108.4	101.9
A0A1G5GZW5	64.1	72.5	97.6	79.7	100.3	135	127.3	141.9	81.6
A0A1H7GEC0	68.8	94.5	95.4	88.7	115.8	109.9	119.2	103	104.8
A0A1H7J9I6	65.6	100.5	96.8	83.1	108.3	114	99.1	102.3	130.4
A0A011WM91	62.2	103.6	97.3	81.3	114.6	110.1	118.3	113.1	99.5
A0A2N0UY09	69.3	87.2	96.4	85.4	111.8	122.4	114.9	112.5	100.1
A0A1M6X0P3	64.9	93.3	98.3	91.4	115.5	114	110.6	107.4	104.7
A0A1D9NZA4	63.8	108.9	92.8	84.4	122.6	105.5	113.3	104.4	104.3
I5ATE5	72.7	79.6	99.2	82.8	96.7	126.6	120.9	137.4	84.1
A0A2N0UVR5	54.7	105	103.6	86.2	120.3	99.7	128.2	101.5	100.7
D5EVT7	62.5	100.8	98.9	86.5	116.5	108.7	112.5	110.9	102.7
A0A1I0NXJ5	60.3	102.9	97.4	80.1	121.6	112.7	113.8	116.2	95
A0A1H5RKK5	65.7	98.9	105.8	92	112.8	106.5	117.7	103	97.6
A0A1H7L6X0	63.8	96.3	105.5	94.8	116.4	113.5	119.6	99.7	90.4
A0A1H3XI12	67.1	92.7	104.5	89.3	104.9	110.4	124.7	117.9	88.6
W7UH98	54.6	102.4	87	85	132.6	100	118.1	105.8	114.4
A0A255SSJ2	59.9	110.1	92	79	126.5	103	109.1	105.6	114.8
A0A1H5SVE6	59	99.3	94.4	83.9	112.3	115.8	114.4	124.7	96.2
A0A1H3XC50	59.2	94.9	103.4	83.4	108	100.4	130.8	108	111.7
A0A1H9JUX3	68.6	100.3	96.1	80.7	116.3	107	117.3	111.3	102.4
A0A1G5ADV4	63.4	96.6	106.6	89.6	112.1	109	126	109.7	87
A0A1H7FYV8	71.9	84.7	111	85.1	95.8	123.2	123	122.6	82.7
A0A1D9P3Z2	57.1	123.1	96.9	86.2	135.1	96.8	112	84.1	108.8
A0A1H4AZU6	62.8	90.7	93.3	98.8	114.4	109.6	116.8	109.2	104.4
A0A1H5WW70	64.6	98.4	115.7	100.8	101.5	105.4	117.8	110.1	85.7
A0A1I0M1P5	64.5	97.9	103.7	87.5	110	114.8	110.5	111.5	99.6
A0A1G5FWY1	62.6	94.1	107.7	93	111.8	112.1	126.9	107.5	84.3
A0A1H5WXC2	70.5	101.5	103	90.1	105.6	118.7	113.8	112	84.9
A0A0E3SMH9	66.4	91.6	103	86.1	114.5	103.5	125	109.7	100.2
A0A1H5V3N4	59.3	101.7	95.1	91	120.9	107.4	115.9	105.6	103
A0A1D9P0Q4	65.7	98.5	97	87.9	113.1	112.7	117.1	105.8	102.1
A0A1I0PN70
A0A1H6JZ18	57.1	105.3	93.4	82.4	133.7	105.9	114	97.9	110.2
A0A1D9NZQ3	50.5	126.3	94	78.2	149.9	108.4	104.1	94.9	93.8
A0A0L6JGQ2	66.3	109.6	92.7	81.9	128	104.6	108.9	105.4	102.5
I5AVX2	65.3	99	103.7	86.7	114.7	112.1	117.7	110.1	90.6
A0A1G5B4D1	70.2	85.7	107.6	85.8	100.8	136.1	116.1	120.6	77
A0A1G5C1G0	73.9	73.7	102.5	80.7	102.3	128.2	123.5	130	85.2
UPI0001D07958	67.2	98.9	102	84.3	110.2	119.5	116.9	110.2	90.7
A0A1G5G9C3	63.6	108.1	98.2	79	116.7	118.8	110.9	113.7	91
D8E078	50.7	95	120.2	111.6	129.7	100.8	124.4	90.7	76.7
A0A1M6XMB6	70.9	93.6	102.3	92	105.3	111.6	124.1	109.7	90.6
A0A1I0M5B4	73.6	88.5	100.4	101.3	117.8	110.2	108.3	104.6	95.3
I5AW15	49.6	111.6	92.6	87.5	135.3	109.9	113.5	104.5	95.5
A0A1H5T2R3	64	99.6	102.9	89.4	115.1	100.7	121.6	102.9	103.9
A0A412LDR9
A0A1M6W3J6	71.1	98.9	98.5	88.8	111.7	115.7	107.2	107.8	100.2
A0A1H3XI60	58.6	110.9	97.8	77.6	136.4	104.1	106.5	102.4	105.8
A0A1M7RRF4	58.1	106.7	108.7	88	117.8	101.4	123	101.8	94.6
G2SMJ5	69.4	98.7	99.6	81.2	113	121.5	111.1	112.4	93
A0A1T4NHD5	79.7	93.6	105.4	73.3	101.3	113.8	111.8	124.7	96.5
G0VNR2	62.7	102.4	99.7	83.8	114.8	114.8	118.1	108.1	95.6
A0A1H5S4M4	64.1	96.8	99.8	80.9	111.8	110.6	121	111.2	103.9
W7UMC4	62.4	97.4	102.1	82.3	106.1	114.8	119.9	120.1	94.8
A0A1T4MH18
A0A011UYT2	66.3	93.8	99.4	81.8	109.8	128.4	115.6	119.4	85.4
A0A1T4LR46	62.2	100.8	97.3	88.2	121.1	107.6	121.8	103.7	97.4
D5EV48
A0A1G5CYW7	62.7	92.1	99.1	79.2	116.5	122.8	119	123.7	84.9
A0A1H7JCB2	58.2	106.7	104.2	91.3	118.9	105	120.3	101.1	94.4
A0A0L6JR39	64.8	102.1	94.8	81.9	114.3	105.7	118.2	112.2	106
A0A1I0NCU8
I5AUR0	60.8	115.7	95	73.4	127.2	111	116.1	105.6	95.2
A0A1G5D6Q5	65	97	100.6	87.2	113.7	112.3	118	110.2	96
G0VQE6	61.8	95.7	104.1	82.3	111.3	115.6	122	108.3	98.8
A0A0L6JNB1	67.1	102.4	103.3	83.5	108.7	118.1	114.8	113.7	88.5
A0A1D9P3B7	61.9	98.5	101.4	87.8	117.8	111.1	121.2	110.6	89.8
A0A1D9NYH4	67.2	91.7	107.6	87.6	109.5	110.2	118.9	113.4	93.9
A0A1H7EW15	56	106.9	89.6	82.7	142.1	104.2	111	92.8	114.7
D5EXZ0	53.1	117.6	101.4	84	124.1	90.9	121.3	98	109.6
I5AR57	63.1	93.1	109.1	80.6	105.2	119.7	123.5	115.8	90
H7ENF0	61.8	107.2	105.1	82.2	117.7	114.1	114.3	112.4	85.2
A0A1G5G8B7	69.3	87.2	99.8	81.9	114	112.1	119.8	115.5	100.3
UPI000428D23A
D5ETR1	74.8	89.7	101.1	91.2	106.2	108.6	115	112.1	101.2
A0A2G3DVR3	59.6	100.4	95.3	84.2	126.4	112.2	117.5	102	102.5
A0A1H4D5Y7	67.1	98.6	102.6	88.8	119.7	112.3	111.3	102.6	97
A0A1H9GSI3	59	96.8	110.5	88.9	107.3	109.8	126.5	112.2	89
A0A1G5IE48	63.7	103.2	100.9	88.8	119.5	114.1	114.4	100.5	94.9
I5AUG9	48	132.2	77.1	61.8	150.5	87.9	99.4	88.1	155
A0A1D9NZ90	66.3	98.2	98.2	89.2	114.1	107.8	120.4	100.7	105.1
A0A1M7RWD1	65.6	94.2	96.9	83.2	109.9	110.8	113.5	104.9	121
A0A1D9P0Y8	61.7	96.9	98.5	82.2	109	110.7	123.8	118.6	98.6
C9RNK1	54.1	91	89.6	75.2	96.8	103.1	138.8	146.8	104.6
A0A1H6JFS9	63.4	98.3	107.1	82	105.9	114.4	115.5	113.5	99.8
A0A1G5GPG8	60.3	87.9	93.8	84.6	125.6	105.3	115.7	107.7	119.2
A0A1M7K2L3	65.4	91.8	122.3	108.8	100.5	106.3	121.2	107	76.7
A0A1D9P0H7	73.8	87.3	98.2	81.7	105.5	126.7	121.2	115	90.5
H7EHF1	55.9	109	93.6	88.8	124.4	107.3	113.8	105.7	101.5
A0A1T4PZL0	56.3	104.4	108.4	93.5	113.1	106.8	129.7	102.7	85.2
C3X252	65.5	91.2	95.9	86.2	108	112	124	123.3	94
A0A1H5U1T6	70.3	90.8	96.4	89.5	114.5	113.3	113.2	107.2	104.7
A0A1D9P265	61.3	98	103.6	85.3	111.8	116.4	118.9	113.6	91.1
A0A1H5S1S3	73.2	76.7	79.5	97.9	112.8	117	137.2	113.9	91.7
A0A1D9P0Q7	61	107.6	100.1	82.7	119	110.8	119.9	106	92.9
W7UIZ5
A0A1D9NY02	47.1	115.1	97.8	82.9	138.1	81.8	119.6	86.6	131
A0A011V1F0	59.1	97.3	97.5	82.4	116.3	107.1	123.2	111.6	105.7
A0A011WQD4	64.4	97.5	96.7	82.6	121.5	116.8	111	109.1	100.4
D5EZ18	66.8	102	98.5	87.9	112.3	120.1	109.3	110.2	92.8
A0A1H4EHH1	66.6	91.7	105.3	81.6	110.8	114.2	117.4	119.5	93
I5AQS1	63.5	109.4	91.7	79.8	124.4	105	114.9	100.1	111.3
A0A1I0ML54	66	99.5	101.6	80.4	113.4	109.5	118.7	111.3	99.6
H7ELR2	61.8	95.5	103.3	85.3	112.1	107.8	122.7	113.6	97.9
A0A1G5FPS0	71.2	79.5	104.2	86.1	98.9	128.7	123.5	117.3	90.6
A0A011V0D3	67.8	91.9	103.3	87	113.8	120.7	115.4	110.9	89.1
I5AS90	64	104.5	95.7	75	117.9	112.3	111.8	118.3	100.4
A0A1M6YI81	81	87.8	92.5	85.9	120.1	115.6	116.4	91.6	109.2
UPI0001DB227F	61	104.5	93	77.6	121.4	97.8	118.4	101.4	124.9
A0A1H5XFD8	66.2	99.9	98.4	83.1	116.5	110.6	117.6	110.1	97.6
A0A1D9P2Q2	61.3	100.6	96.3	83.8	107.7	105.5	126.4	121.4	96.9
A0A1H4A4P2	62.7	97.8	106.1	93.8	109.3	109.7	121	109.9	89.6
A0A1M6X158	68.9	99.7	106.6	88.8	105.1	105.8	116.8	109.4	98.9
UPI0001DB234D	57.5	100.4	101.4	79.4	116	113.6	120.4	109.1	102.1
A0A011VWB7	69.3	98.2	107.4	83.8	105.8	116.7	114	109.4	95.4
A0A011VW90	65.1	93.7	107.3	91.7	110.8	107.4	120.5	117.1	86.5
H7EMZ4	66.5	99.7	103.4	81.9	106.5	115.9	119.7	113.8	92.6
Q7MA20	61.7	104	99.8	82.8	120.6	108.8	116.5	106.8	99.1
C9RP13	67.6	92.8	107.3	83.9	110.6	106.6	118.1	108.1	105
A0A1H9A5F0	55.2	112.4	99.5	82.9	112.7	110	123.7	109	94.5
A0A1I0PJL0
A0A1G5F1R2	83.9	72.6	93.6	78.3	82.9	150.4	106.9	156.1	75.3
A0A1H5U2F6	59	89.1	105.1	94.9	107.8	120.7	123.3	113.4	86.6
A0A1G5H9E0	70.5	92.7	104.1	85.1	105.7	120.1	119.1	113.9	88.8
I5ASZ4	60.7	105.7	97.5	69.3	119.9	130.6	109.3	124.5	82.5
A0A1D9P3X0	66.5	96	102.5	79.6	112.5	119.8	115.9	113.7	93.6
A0A255SKC0	62.8	104.6	97.6	78.9	118.4	103.4	110.4	107.2	116.7
I5AVU5	56.9	99.6	112	97.9	124.2	104.2	121.6	97.9	85.6
W7UV77	57.8	91.9	86.1	86.3	120	107.8	126.5	115	108.7
A0A1G5F6V0	81.5	76.5	105.5	84.9	95.1	160	111.4	117.1	67.9
A0A0L6JN72	63.6	103.2	99.3	90.2	117.1	109.6	113.6	107.3	96.2
UPI0008E07279
A0A1D9P124	58.7	96.5	102.1	82	111	111.2	124.7	114.2	99.7
A0A1D9P047	61.8	95	107.6	84.6	109.3	117.4	111.6	115.1	97.6
W7UX66	69.7	86.5	103	79.7	110.7	110.9	118.4	121.8	99.3
A0A1H3ZTM3	62	94.6	99.7	85.4	107.2	108.1	121.5	115.9	105.7
A0A1G5DF06
A0A1I0QAC2	67.2	103.1	104.7	77.4	122.3	107.1	120.6	100	97.6
G0VNH1	73.8	91.2	96.4	79.8	112.4	110.8	116.6	107.1	111.9
Q7M8E3	72.5	99.8	97.9	75.8	114	117.9	113.8	116.6	91.6
A0A412DYQ9	69.9	99.9	100.5	83.7	116.2	117	111.2	109.1	92.6
UPI0001DB25E7	64.7	106.7	99.1	78.8	120.3	111.2	110	109.7	99.5
A0A1T4MGX1	62.2	98.8	102	78.1	113.3	116.3	119.3	116.1	94
W7UWN5	55.1	100.4	96	77.1	122.2	95.5	116.4	106.1	131.1
A0A1T4NIV2	56.7	105.8	99.4	83.9	129	107.1	115.1	101.8	101.2
UPI0001D075BC	71.8	96.7	90.4	87.1	120.2	105	108.7	98.8	121.2
A0A1G5FSQ9	62.7	98.9	90	78.4	124.5	105.9	115.1	108.5	116
A0A1I0PGK3	57.8	115.6	99.8	91	126.1	108.7	110.9	96.6	93.6
I5AVU4	61.4	101.9	100.9	84.7	112.6	122	116.5	107.5	92.5
UPI0001CD5989	68.2	99.7	94.7	76.7	109.3	112	123.3	114.7	101.5
A0A1M6THX0	68.5	95.4	100.2	77.5	108.6	119.8	111.8	118.6	99.6
A0A1I0M6I5	69.6	94	106.2	87.1	112.3	106.4	113.1	104.8	106.5
A0A0L6JTS0	58.5	107.5	101.8	85.6	120.3	100.2	118.1	102.4	105.7
A0A1H7F774	62.1	101.9	100.5	81.3	114.1	111.1	122.9	111.5	94.5
A0A1D9P1E6	63	108.4	94.1	78.9	118.1	105.3	111.2	115.8	105.3
A0A1H4AZ75	74.2	87.3	94.2	84.9	116.8	105.5	123.6	105.5	107.9
A0A1H5W0H7	63	100.9	102.3	82.5	113.2	109.7	119.9	112.5	96
D5EUD4	60.9	104.6	99.4	103.1	146.4	80.7	133.9	68.2	102.7
A0A2N0UJW1	65.4	99.1	110.4	83.9	108.7	115.3	118.9	111.4	87.1
A0A1G5BWS0	75.3	76.8	104.5	80.5	88.6	157.3	112.2	132.6	72.2
A0A1H5VUK2	65.8	92.1	108.5	84	107	110.9	113.7	120.7	97.4
A0A1I0PM90	64.5	95.6	115.5	102.7	106.1	109.7	116.1	104.6	85.1
A0A1I0MFC2
A0A1I0PHT8	61.7	110.2	100.7	88.2	120.9	96.8	114.3	100.5	106.7
H7EM78	63.8	100.4	94.5	79.9	121.5	108.4	113.9	108.8	108.8
A0A1I0M7T4	67.3	98.9	90.3	79.4	122.3	104.3	111.9	100.4	125.2
A0A011UF85	65.7	88.3	103.2	88.7	102.3	110.4	132.4	116.5	92.6
A0A1H4F8L4	57.6	87.7	100.3	83.6	93.9	122	116.6	144.6	93.7
A0A285S3M8	71.6	89.5	100.9	91.5	104.8	121.4	116.3	118	86
G0VQA6	100	66.5	108.7	101.2	79.2	157.8	101.8	120.7	64.1
W7V1G0	64.2	94.2	102.9	92	110.9	116.2	120	108.9	90.7
C9RR28	59.9	106.1	102.3	87.5	121.3	113.8	114.8	107.3	87
A0A1M7FJW8	57.5	109.4	94	72.9	131.7	101.2	113.3	103.8	116.2
A0A011UF00	62.2	97.8	105.2	88.1	114.2	112.7	117	106	96.9
A0A2N0UQX7	82	71.2	92.5	85	97.4	133.4	109.3	140.4	88.9
UPI0002D771F6	67.2	96.6	99.9	83.7	116.5	112.7	113.5	113.1	96.8
A0A1H7LBE7	63.4	100.3	100.4	79.2	111.4	111.5	122.4	117.1	94.2
G0VLZ7	61.6	107	98.8	82.5	120.1	109.2	119.9	109.8	91.2
UPI0001DB25AF	68.8	94.5	96.4	86.1	109.3	112.8	112	112.7	107.4
A0A1H5V5L8	74.5	101.7	91.5	87.3	108.8	111.4	115.2	105.9	103.7
A0A1H5VXF6	68.9	96.3	100.2	85.2	111.3	107.8	122.1	103.5	104.7
W7UDR0	65.6	96.1	100.4	80.5	112.6	111	114.9	119.8	99.1
A0A1T4M509	65.9	97.8	99.9	79.2	104.7	107.1	120.7	123.3	101.4
G0VS03	68.5	87.5	102	78.9	98.9	120.6	122.3	112.5	108.7
A0A1H7FPT3	65.8	105.9	106	89	110.8	116	118.5	104.7	83.3
A0A1H5WCZ7	66.5	97.3	107.7	86.4	104.1	117.5	119.8	113.5	87.2
A0A2G3DUW6
A0A1T4L0Z0	60	107.8	101.3	79.9	118.6	117.2	115.4	110.1	89.8
I5AV92	64.3	112.4	95.1	78.2	129.8	95.8	110.7	96.6	117.3
A0A1H5WI75	79	93.2	103.7	88.7	115.7	117.9	105.2	104.1	92.4
H7EJE5	61	101.6	101.7	83.3	116.5	105.4	122.2	106.9	101.3
I5ATH8	73	104.7	109.5	87.4	110.6	130.2	109	100.3	75.3
A0A1H4A763	68.6	98.6	94.8	80.6	107	109.4	122.3	113.5	105.2
UPI00041997DB	67.6	106.7	100.1	83.5	111.1	110.1	117.1	111.6	92.2
A0A1H7KRN7	65.9	106.1	112.2	91.2	120	107.2	118.1	100	79.2
A0A1G5CVW8	59.9	100.2	102.4	77.3	118.7	107.4	115.8	107.9	110.4
A0A011VT28	64.8	89.9	89.4	72.4	119.2	131.5	114	121.1	97.8
I5AVW1	57.6	133	93.2	81.9	129.5	96.5	110.6	95.7	102
G2SQV9
A0A1G5IDA0	67.1	91.9	102.2	76.1	102.3	126.4	114.7	131.7	87.5
A0A1G5IDR9	74.4	94.9	106.9	82	107.7	127.8	111.9	114.7	79.6
A0A1G5IKE6	65.4	91.7	98.3	83.1	104.7	116.5	120.9	115.9	103.6
A0A1H9AGZ2	62.5	97.9	103	86.1	115.4	105.7	120.1	115.3	94
A0A1M6XUL5	64	95.6	99.6	93.6	115.4	102.1	120.4	98.9	110.4
A0A1H9JBV9	63.8	87.1	107.2	93.1	105.7	114.9	136.3	108.2	83.7
W7UFK6	53.6	103.9	92.7	70.2	130.1	106.6	115.3	110.2	117.4
C3X5K6	61.5	101.2	101	71.3	113.4	112.3	126.2	123.5	89.7
A0A2N0USX0	72.6	88.7	104.5	89	107.8	125.5	115.1	106.8	90.1
A0A1I0PWF8	66.3	111.3	96.2	86.9	119.1	94.8	115.6	103.1	106.7
UPI0001CD4BE5	73.9	88.7	105.4	86.1	108.1	142.1	107.3	111.5	76.8
H7EP63	55	105.6	97.2	82	123.7	101.1	122.9	105.9	106.5
G2SPQ0	61.7	104.3	99	86.3	114.1	110.4	118.4	102	103.8
A0A1H9HZH4	64.4	94.1	102.3	89.2	110.9	106.2	118.6	111.2	103.1
A0A1G5FRI8	78.1	88.1	98.5	85.4	98.6	106.3	130.1	120.9	93.9
A0A1H7JBT8	65.3	95.7	92.3	83.5	120.3	102.4	125.3	101.1	114.1
A0A1D9P3D5	59.5	102.3	106.6	96.6	118.3	117.9	118.5	98.4	81.9
G0VNI5	65.2	95.5	99.2	90.3	113.1	110	124	107.4	95.3
W7UFQ9	64.3	105.7	95.4	82	122.7	102.8	112.3	103.4	111.3
A0A1H7FUZ2	65	100.1	102.5	85.7	114.9	115.7	119	105.9	91.3
C3X5Q1	62.9	108.4	98.3	81.5	119.8	110.6	119.3	105.9	93.3
A0A1I0QDI9	57.9	109.7	104.1	73.8	120.8	101.1	119.6	92.5	120.6
G0VRR0	62.3	96.5	98.8	85.5	112.4	108.4	124.6	113.5	97.9
A0A1T4MF54	70.4	95.9	96.6	87.7	110.2	124.6	116.5	111.8	86.5
A0A1D9P3I8	62.6	108.9	104.6	86	117.2	109.1	117.8	98.7	95.1
A0A011UI62	62.9	110.8	97.6	78.8	117.4	108	113.5	107.6	103.4
UPI0001DB20ED	57.7	113.7	82.3	80.1	143.1	90.5	106.6	91.5	134.4
A0A1H3X0M1	71	90.9	97.9	87.2	109.6	111.4	123.4	110.1	98.6
W7UGP4	60.3	101.4	97.9	79	116.5	125.1	119.5	108.9	91.3
A0A255SM96
A0A1H4EHW3	61.6	95.4	106.7	75.3	114.8	120.7	117.7	120.1	87.6
A0A1D9P322	64.5	102.9	101.4	84.5	112.3	120.3	115.2	104.1	94.8
UPI0001DB1DCF	61.6	92.8	104.4	86.8	109.1	117.6	119.6	109.6	98.6
H7ENC7	68.1	92.7	98.6	82.8	111	114.5	114.5	106.9	110.9
A0A1H9AWB6	69.7	105.3	109.7	84.5	109.2	114.4	111.6	106.6	89
A0A1G5E8H8	61.7	90.7	99	95.7	119.2	108.6	116.4	102.6	106
UPI0001DB2341	62.8	92.3	111.8	98.7	109.6	111.6	103.5	105	104.7
A0A1D9NXA6	67.2	93.2	99.2	87.3	106	116.5	124.6	113.9	92.1
G2SMJ7	69.8	89.9	97.1	85.4	109.5	118.6	115.2	116.1	98.5
A0A1I0MBC3
H7ENE6
A0A0L6JLH6	53.7	95.6	90.7	92.9	120.3	94.5	118.2	89.3	144.7
A0A2G3DS66
C9RNZ4
I5ASD1	67.1	96.4	101.2	84.5	113.4	111.8	118.1	107.5	100
A0A0E3SKP3	65.1	96.5	97.4	83.1	111.6	111.9	123.4	115.7	95.3
W7UX42	68.6	82.2	88.5	90.2	129.9	110.4	114.6	109.6	106
A0A1H5S0Q0
A0A1H4A8A8	68.7	93.7	105.9	85.2	113.1	116.1	116.3	111.8	89.1
D9SBC0	65.7	98.7	95.3	89.7	112.1	112.8	115.4	108.3	102
UPI0001DB2485	62.5	136.2	107.2	82.7	114.5	96.9	103.6	98.1	98.3
A0A1M7S7G6	63.6	95.5	94.6	80.5	122.5	116	114.8	108.5	103.9
UPI0001DB1BE7	61.3	122.1	96.3	79.7	134.9	98	108.6	100.5	98.6
A0A1D9NZJ6	65	110.1	97.5	77.8	130.8	106.9	111.4	103.3	97.4
H7EMT9	63.2	97	126.9	77.1	110.9	94.6	114.2	104.6	111.6
A0A1M6WMV2	67.2	90.8	99.1	91.8	107.6	108.2	111.5	109	114.9
A0A1M6TZ37	65.9	96.5	98.6	88.5	111.8	114	114.1	108.4	102.2
UPI0008E00B3C	58.5	111.5	100.1	87	131.9	103.7	113.4	102.2	91.8
A0A1I0PWL7
UPI0001DB2195	54.7	87.8	99.9	82.9	110.4	110	126.9	119.3	108.2
A0A1D9P357	73.3	84.9	92.2	99.7	111.8	123.6	106.2	111	97.1
Q7MSE9	54.8	95.8	86.3	86.3	118.6	107.9	114.1	128.6	107.6
A0A2N0UUT6	61.8	111.9	89.8	73	137.5	109	100.2	106.2	110.7
A0A1H9A4I4	63.3	96.1	99.6	86.5	117.7	107.8	119.7	107	102.3
G0VS23	58.6	103.6	100.6	86.3	121.1	110.9	117.3	106.6	95
I5AVA5	66.6	90.1	110.1	86.5	99.2	118.2	124.1	119.7	85.5
W7UQ35	96.3	81.1	92.9	81.9	100.9	139.9	82.2	143.7	81
A0A1D9NY01
A0A1T4NUW9	68.3	82.3	87.2	85.5	94.8	126.6	118.9	142.5	94
A0A1G5B650	66.1	91.2	97.3	83.6	114.2	123.2	124.8	108	91.8
A0A1T4JZB9	59.8	107.2	103.9	86.6	115.5	103	125.9	106.7	91.6
A0A1I0NDD9	65.3	117.7	97.2	87.8	116.1	106.6	101.4	106	101.8
A0A011V1V5	57	106.7	108.9	99.4	133.2	101.1	113.3	86.2	94.2
A0A1H3XS25	72.1	78.1	93	82.7	99.8	149.5	116.2	134.1	74.5
A0A2G3DS98	67	108.7	99.4	90.9	120	107.6	115.3	95.1	96.1
A0A1H7JDZ2	61.5	100	108.2	83.8	121.9	102.3	118.4	98.6	105.3
A0A1G5ABN8	55.4	101.2	95.8	87.2	108.3	119	124.7	124.4	84
A0A0E3SJC1	63.9	94.6	103.6	83.7	105.9	114.7	119.2	120.4	93.9
I5AQL2	72.6	97.6	86.2	87.9	115.6	106.2	111.5	107.5	114.9
A0A0L6JUC0
I5AVJ5	67.6	98	95.4	81.8	146	100	103.3	88.9	119.1
A0A1H5U3F8	64.3	100	109.1	83.9	112	104.1	123.9	102.6	100.2
A0A255SLK8	84	84.9	95.8	80.1	90.5	112.4	125	139.5	87.8
A0A1H4CDG0	75.1	86.7	106.7	93.9	100.4	110	116.9	116.8	93.6
C9RQH1	60.5	114.4	104.2	92.3	115.7	105.7	118.5	97.8	91
A0A1H4CN93	69.2	93	106.1	82.1	104.2	127.2	116.7	114.1	87.4
A0A1H9GQE5
UPI0001DB1D8E	66.6	104.2	97.1	93.2	111.3	104.5	119.7	98.2	105.1
A0A0L6JSU4	63.6	106.7	100.6	84.1	123.8	106	112.4	102.1	100.7
UPI0001DB1CDC
A0A255SMT5
A0A1G5HGK9	53.6	88	105.8	104.3	129.1	113.1	127.3	103.8	75.1
W7V2P7	64.9	103.1	91.5	84.1	117.7	99.7	118.8	107.1	113
UPI0001CD5E4F	79	89.3	106.9	86.3	91.9	149.9	108.6	121.4	66.8
C9RQT8	45.8	125.5	79.2	72.7	164.6	93.3	103.2	88.9	126.8
A0A1D9P4P7	67.2	96.1	103.4	83.7	114.8	109.7	118	110	96.9
A0A2N0UJP3	71.4	87.2	104.3	81.5	108.6	117.6	119.6	117.9	92
A0A1I0P5X6	70.9	106.2	108.9	96.1	114	106.5	110.1	104.4	82.9
A0A2G3DWI2	60.5	108.7	94.8	84.1	129.9	105	112.6	99.2	105.2
W7UWG9	58.6	105.1	98.6	77.8	112.6	108.3	117.5	113.3	108.1
A0A1D9P3E8	67.5	93.2	99.1	89.9	121.6	108.5	118.6	102.8	98.9
D9SAD6	62.8	89.9	106.9	88	105.4	111.8	131.9	110.9	92.3
A0A1M6WW78	70.7	99.4	98.2	76.6	112.4	112.5	117.6	115.3	97.2
A0A1T4N496	71	98.7	100.3	85.2	114.5	113.5	116	106.8	94
A0A1H3ZNM7
D5EUC3	77.3	91.7	94.9	81.4	104.9	113.8	122.3	115.3	98.4
A0A1G5AYB7	68.5	98.6	88.2	79.7	115.3	101.2	120.1	91.9	136.5
C3X4B8	63.1	103.5	95.7	84.9	119.8	108.8	115.4	107	101.7
I5AVX1	58.2	116.7	92.6	84.5	128.9	93.4	116	93.3	116.5
A0A1H4C0T5	67.2	100.9	104.2	75.1	109.3	127.2	106.3	116.2	93.5
A0A1H5VZJ5
A0A1H7KQ24	67.2	79.6	119.8	101.6	97.5	124.1	121.6	104.7	83.8
A0A1I0QB49	69.1	96.3	95.8	89.7	115.5	108.9	117	103.5	104.4
A0A1H9AGA7	61.7	77.4	108.6	88.2	89.3	124.1	138.4	136.1	76.2
A0A1G5EJK0	66.4	91.2	105.2	78	107	129.5	118.6	119.7	84.4
A0A0E3WXJ2
A0A1I0PWE9	67.5	101.8	110.7	97.6	106.9	111.2	113.9	107.4	82.9
W7UC96
A0A1M6STK4	68.6	91.4	104.8	86.4	103.7	119.8	120.3	117.4	87.6
A0A1H3Y972	65.9	96.8	95.7	84.7	108.2	109	112.7	111.9	115.1
UPI0001CD5261	67	92.9	108.4	92.8	110.8	117	116.9	108.3	85.8
H7ENF3	62.1	101.7	105.2	88.2	117.1	118.5	115.1	104	88.1
A0A011WMX7	66.1	92.7	95.6	80.1	117.9	111	121.4	113.1	102.2
A0A1I0PVM9
A0A1H4DI92	67.5	104.3	88.7	85.2	126.6	103	112.6	99	113.1
W7V1J0
A0A1H7KCJ2	68.5	96.9	107.9	98.4	104.5	105	130.3	101	87.4
A0A0E3WX96	65.8	95.6	105.7	84.1	105.9	110	134	104.1	94.7
A0A1H5WX24	66.7	97.9	106.3	89.5	111	115.7	111.8	113.1	88.2
A0A2G3DRY4	65.7	110.7	103.5	87.7	118.3	106	112.1	101.1	94.9
C9RL46	64.8	92.1	98.4	88.3	113.4	107	118.4	111.9	105.7
C3X6J5	42.1	169.8	79.7	74.9	186.5	86.8	84.4	77.3	98.4
A0A1G5H294	68	99.3	101.2	88.8	119.2	108.4	115.2	107	92.9
A0A414E019	63.4	95.2	102	86.1	102.4	117.2	116.7	122.2	94.7
A0A011V181	68.4	94.6	107.3	88	113.7	127.5	110.8	110.5	79.1
A0A1T4NJP3	67	95.3	103.1	78.3	128	108.7	115.8	90.7	113
A0A011UJJ6	55.9	91.8	104.1	93.1	140.5	110.2	119.2	100.4	84.8
A0A1H5WDU0	63.7	92.2	104.9	88	105	118.2	120.5	117.8	89.7
A0A011WQB4
A0A1G5C412	60.7	94.8	106.4	89.4	114.7	115.9	123.3	108.8	86.2
A0A1H5V5C0	68.7	94.5	106.7	83	111.4	112.9	116.5	113.3	92.9
A0A1G5E6A0
W7UWM1	58.7	109.2	96.7	81.8	126.6	108.9	116.9	107.9	93.3
Q7MA59
A0A1H9ERU0	60.8	111.2	96.4	89.9	139.2	114.4	106.7	84.2	97.2
A0A1H9JKU9	70.5	94.6	100.1	87	105.2	120.1	117.8	115.1	89.6
W7UPR0	63.7	76.7	104.5	78.9	95.7	133.5	129	134.9	83.1
A0A0E3WWT8
A0A1H4AU91	63.7	103.9	97.2	83.2	120.1	100.8	122.5	100	108.5
A0A1M7GKC7	68.6	92.5	112.5	83.4	102.5	119	115.8	124.4	81.2
I5AUB9	68.6	95.6	90.2	92.6	108.8	114.1	124.7	113.1	92.1
A0A1I0N6P6	66.8	100.6	104	87.3	112.5	108.7	118	107.8	94.4
A0A1G5FGU6	65.9	98.4	95.5	81.1	114.7	125.4	116.4	115	87.7
A0A2G3E7D0	53.7	127.3	81.5	76.3	152.9	88.9	108.3	90.4	120.8
A0A1M6WPQ8	61.5	103.7	97.2	81.9	121	107.4	110.3	114.4	102.6
A0A1H9CBX1	71.7	109.4	92.8	83.7	116.4	102.5	104.6	100.1	118.8
A0A011WP55	70.3	92.2	94.4	83.1	106.6	120.9	117.3	122.6	92.7
A0A1D9P0M5	68.1	93.4	104.1	92.5	109	120.6	120.7	112.2	79.4
UPI0001DB1CE9	58.5	139.6	80.6	69.7	148	99.2	96	94	114.5
A0A1G5GN68	62.8	96.5	99	78.9	118.3	107.8	122.7	115.7	98.3
A0A0E3SNQ6	67.8	94.3	104.5	86.2	109.6	122.5	109.4	118.2	87.7
A0A1I0M300	64.3	100.7	94.3	86.7	125.9	102.6	115	97.2	113.3
A0A011WTD4
A0A1M6WW44	72.5	90.9	99.4	94	111.6	111.2	110.6	115	94.7
G2SQV0	62.6	121.4	81	77	151.7	92.7	96.9	83	133.8
A0A0L6JPF3	64	96.5	98.9	88.2	119.7	105.5	125.3	104.4	97.4
A0A1H4CLC8	68.4	104	86.3	88.5	124.9	107.3	110.1	101.2	109.4
A0A1T4NL93	77.7	88.9	103.1	92.2	111.8	120.8	114.7	110.2	80.7
A0A1G5GK66	64.9	106.1	108	85	124.6	98.3	109.9	99.7	103.6
A0A1H8ZVZ9	73.2	88.9	99.6	82	101.1	127.4	114.7	118.4	94.7
A0A1H4CRG0	65.4	101.3	100.4	84.3	118.4	105.2	112.7	104.8	107.4
A0A1H5UJ36
UPI00000B11BB	55.8	77.6	115	105.2	104.5	87.6	168.8	88.4	97.1
A0A0L6JJZ6	66	98.7	101.8	83.4	110.4	114.9	119.3	113.4	92.1
A0A2G3DSR7	66.7	90.7	97.5	75.5	110.8	114.1	121.4	123.4	99.9
A0A0L6JN93	62.4	93.8	95.5	89	115.1	111.6	119.8	106.2	106.6
A0A0L6JH98
A0A1G5FCP4	61.4	94.5	112.3	90.5	108.3	106.1	124.4	109.1	93.3
A0A1H9AYU2	65.5	104.3	93.8	83.6	123.7	99.8	109.5	106.1	113.7
G0VS32	73.3	94.9	105.1	92.9	112.4	103	114.2	114.4	90
W7UFD2	54	137.5	81.8	79.5	160.8	104.5	96.6	91.3	94
G0VQ47	61.9	102.7	95	84.5	119	105	120.5	106.7	104.6
A0A1G5IG00	76.9	81.7	103.7	81.5	89.2	140.6	121.1	128.2	77.1
